# Supplementary material for: Inhibiting CSF1R alleviates cerebrovascular white matter disease and cognitive impairment
Source: Glia. 2023 Nov 1;72(2):375–95. doi: 10.1002/glia.24481 (PMC10952452; doi:10.1002/glia.24481)
Supplement: Supplementary file 3 — Table S2: Supplementary Table 2. [file GLIA-72-375-s005.xlsx]

## Sheet: Top changed genes
gene	gene_name	chromosome	description	entrez_id	gene_type	gene_length	max_transcript_length	18038_fpkm	18045_fpkm	18048_fpkm	18051_fpkm	18074_fpkm	18083_fpkm	18084_fpkm	18087_fpkm	18033_fpkm	18034_fpkm	18042_fpkm	18046_fpkm	18050_fpkm	18080_fpkm	18089_fpkm	18094_fpkm	BCAS_avg_fpkm	BCAS_GW2580_avg_fpkm	bcas_gw2580_vs_bca.l2fc	bcas_gw2580_vs_bca.pval	bcas_gw2580_vs_bca.padj	bcas_gw2580_vs_bca.raw_l2fc
ENSMUSG00000026712	Mrc1	2	mannose receptor, C type 1 [Source:MGI Symbol;Acc:MGI:97142]	17533	protein_coding	6371	5374	0.392255	0.400859	0.533523	0.336634	0.777922	0.631477	0.31285	0.633361	0.22086	0.0970145	0.24345	0.144126	0.124632	0.206915	0.262334	0.123835	0.50236	0.177896	-0.730063	1.43659e-09	5.17458e-05	-1.49956
ENSMUSG00000001123	Lgals9	11	lectin, galactose binding, soluble 9 [Source:MGI Symbol;Acc:MGI:109496]	16859	protein_coding	2137	1586	2.09592	1.92936	2.49475	1.31175	4.47968	2.58754	2.33545	3.27791	1.36843	1.08732	1.57482	1.48251	1.45272	1.75277	1.62963	1.24056	2.56404	1.44859	-0.492108	3.20934e-05	0.275389	-0.825556
ENSMUSG00000049625	Tifab	13	TRAF-interacting protein with forkhead-associated domain, family member B [Source:MGI Symbol;Acc:MGI:2385852]	212937	protein_coding	3497	3349	0.786795	0.9941	0.590724	0.567191	2.63889	1.3982	0.76087	1.69852	0.435411	0.3832	0.554018	0.446026	0.439981	0.614865	0.764736	0.613418	1.17941	0.531457	-0.490088	4.08424e-05	0.275389	-1.15122
ENSMUSG00000031613	Hpgd	8	hydroxyprostaglandin dehydrogenase 15 (NAD) [Source:MGI Symbol;Acc:MGI:108085]	15446	protein_coding	1683	1683	2.43277	3.28723	2.23171	1.79151	6.55104	2.62597	2.62228	4.5296	1.45076	1.04848	1.795	2.30105	2.38777	1.65175	1.31233	1.5129	3.25901	1.6825	-0.484954	5.81569e-05	0.275389	-0.956448
ENSMUSG00000070390	Nlrp1b	11	NLR family, pyrin domain containing 1B [Source:MGI Symbol;Acc:MGI:3582959]	637515	protein_coding	6305	4319	0.300352	0.357079	0.265538	0.251318	0.907762	0.456818	0.249376	0.685514	0.172737	0.111427	0.170735	0.121689	0.272933	0.1478	0.23393	0.247874	0.43422	0.184891	-0.479422	4.73999e-05	0.275389	-1.23609
ENSMUSG00000030474	Siglece	7	sialic acid binding Ig-like lectin E [Source:MGI Symbol;Acc:MGI:1932475]	83382	protein_coding	1849	1849	0.15347	0.251549	0.496208	0.228294	0.632606	0.640237	0.397809	0.378251	0.220085	0.195207	0.128649	0.0598418	0.0579574	0.100231	0.177906	0.172135	0.397303	0.139002	-0.450338	4.95168e-05	0.275389	-1.51104
ENSMUSG00000018927	Ccl6	11	chemokine (C-C motif) ligand 6 [Source:MGI Symbol;Acc:MGI:98263]	20305	protein_coding	1795	1440	1.29497	1.15599	0.497769	0.607211	3.82074	1.18745	0.565527	3.14076	0.659389	0.306352	0.6112	0.422612	0.558142	0.428996	0.293704	0.743451	1.5338	0.502981	-0.434578	6.11636e-05	0.275389	-1.60835
ENSMUSG00000015340	Cybb	X	cytochrome b-245, beta polypeptide [Source:MGI Symbol;Acc:MGI:88574]	13058	protein_coding	5808	4752	0.290045	0.133938	0.126705	0.190348	4.50357	0.155005	0.193484	1.22648	0.0713624	0.0421973	0.0400459	0.0931375	0.118394	0.0779994	0.0642787	0.0365332	0.852447	0.0679935	-0.416176	2.33785e-05	0.275389	-3.63677
ENSMUSG00000026786	Apbb1ip	2	amyloid beta (A4) precursor protein-binding, family B, member 1 interacting protein [Source:MGI Symbol;Acc:MGI:1861354]	54519	protein_coding	7414	4061	2.1961	1.88676	2.01922	1.38097	5.86727	2.96039	2.40638	3.16885	1.43629	1.58995	1.55809	1.2329	1.45136	1.41471	1.66054	2.01635	2.73574	1.54502	-0.468186	8.99673e-05	0.287601	-0.824829
ENSMUSG00000039005	Tlr4	4	toll-like receptor 4 [Source:MGI Symbol;Acc:MGI:96824]	21898	protein_coding	5556	4077	0.298293	0.240174	0.407885	0.303213	1.32292	0.554911	0.425263	0.503197	0.324392	0.147551	0.122524	0.115343	0.157709	0.186877	0.316973	0.262587	0.506983	0.204245	-0.445432	0.000103798	0.287601	-1.30903
ENSMUSG00000071714	Csf2rb2	15	colony stimulating factor 2 receptor, beta 2, low-affinity (granulocyte-macrophage) [Source:MGI Symbol;Acc:MGI:1339760]	12984	protein_coding	4740	4740	0.299332	0.139441	0.187514	0.171747	1.59029	0.110998	0.221685	0.609873	0.0357715	0.143834	0.0853129	0.0933733	0.13565	0.0825411	0.158625	0.122086	0.416361	0.107149	-0.384172	9.60277e-05	0.287601	-1.95857
ENSMUSG00000036353	P2ry12	3	purinergic receptor P2Y, G-protein coupled 12 [Source:MGI Symbol;Acc:MGI:1918089]	70839	protein_coding	2546	2344	5.53421	5.13823	6.4462	5.83986	8.29842	7.83363	5.6148	7.76764	4.55721	4.29444	4.39415	4.72045	5.12043	5.11282	5.65356	5.40667	6.55912	4.90747	-0.354325	8.19579e-05	0.287601	-0.424676
ENSMUSG00000026177	Slc11a1	1	solute carrier family 11 (proton-coupled divalent metal ion transporters), member 1 [Source:MGI Symbol;Acc:MGI:1345275]	18173	protein_coding	3705	2726	0.773287	0.592686	0.820388	0.55303	5.12519	0.810623	0.655295	2.20643	0.28612	0.41193	0.53229	0.497223	0.422599	0.491001	0.336155	0.382111	1.44212	0.419929	-0.45595	0.000136621	0.328073	-1.7757
ENSMUSG00000024013	Fgd2	17	FYVE, RhoGEF and PH domain containing 2 [Source:MGI Symbol;Acc:MGI:1347084]	26382	protein_coding	4507	2776	1.85459	1.8254	1.55958	1.15131	3.7532	2.18906	1.64658	3.05688	1.22159	1.04017	1.22535	1.20572	1.25461	0.949479	1.57432	1.56345	2.12957	1.25434	-0.454153	0.000129465	0.328073	-0.767384
ENSMUSG00000031659	Adcy7	8	adenylate cyclase 7 [Source:MGI Symbol;Acc:MGI:102891]	11513	protein_coding	6733	5951	0.940053	0.781574	0.775687	1.22611	3.17033	0.831062	0.97998	1.22225	0.592638	0.478475	0.739479	0.706537	0.819346	0.75087	0.60409	0.491071	1.24088	0.647813	-0.454439	0.000164448	0.32908	-0.939789
ENSMUSG00000039109	F13a1	13	coagulation factor XIII, A1 subunit [Source:MGI Symbol;Acc:MGI:1921395]	74145	protein_coding	6739	3952	0.21541	0.192022	0.217648	0.343321	0.515214	0.439332	0.166179	0.530911	0.240263	0.121774	0.144457	0.223983	0.115244	0.0833677	0.107018	0.1025	0.327504	0.142326	-0.438798	0.000161551	0.32908	-1.20117
ENSMUSG00000054675	Tmem119	5	transmembrane protein 119 [Source:MGI Symbol;Acc:MGI:2385228]	231633	protein_coding	2315	2242	4.03211	3.05724	2.99248	3.6714	5.34276	3.69607	2.87068	3.82656	1.52768	3.04091	2.35538	2.24552	2.62889	2.63597	2.56762	3.16187	3.68616	2.52048	-0.406351	0.000150212	0.32908	-0.556833
ENSMUSG00000061477	Rps7	12	ribosomal protein S7 [Source:MGI Symbol;Acc:MGI:1333818]	20115	protein_coding	2015	954	129.815	146.853	130.885	123.702	156.758	150.009	136.305	145.424	112.149	113.419	116.917	115.113	141.143	120.313	106.472	125.382	139.969	118.864	-0.226387	0.000173891	0.32966	-0.242327
ENSMUSG00000052760	A630001G21Rik	1	RIKEN cDNA A630001G21 gene [Source:MGI Symbol;Acc:MGI:2443131]	319997	protein_coding	2709	2053	0.947797	0.667737	0.265348	0.73432	1.8253	0.832894	0.972475	1.37402	0.41295	0.468828	0.428703	0.512007	0.65248	0.240723	0.331902	0.479185	0.952486	0.440847	-0.439961	0.000194082	0.332897	-1.11402
ENSMUSG00000051504	Siglech	7	sialic acid binding Ig-like lectin H [Source:MGI Symbol;Acc:MGI:2443256]	233274	protein_coding	3383	2301	4.42202	4.82998	4.17425	3.89174	7.80395	6.23082	5.26306	7.20359	3.75811	3.18952	3.77329	4.17152	4.34288	4.13447	4.05391	3.45803	5.47743	3.86022	-0.386004	0.000189557	0.332897	-0.508141
ENSMUSG00000030798	Cd37	7	CD37 antigen [Source:MGI Symbol;Acc:MGI:88330]	12493	protein_coding	3522	2541	1.05294	1.01156	0.440059	0.735684	2.99212	1.01458	1.21992	1.98173	0.600557	0.757578	0.308925	0.261269	0.706409	0.494334	0.665776	0.842636	1.30607	0.579685	-0.425299	0.000252521	0.339998	-1.17378
ENSMUSG00000034116	Vav1	17	vav 1 oncogene [Source:MGI Symbol;Acc:MGI:98923]	22324	protein_coding	3688	2963	1.94276	1.74324	1.53857	1.75025	8.33393	1.94437	1.93276	3.30456	1.20172	1.24522	1.2283	0.896233	1.83548	1.27179	1.53047	1.03511	2.8113	1.28054	-0.419453	0.000232005	0.339998	-1.1336
ENSMUSG00000030737	Slco2b1	7	solute carrier organic anion transporter family, member 2b1 [Source:MGI Symbol;Acc:MGI:1351872]	101488	protein_coding	5958	4381	5.48712	4.07902	4.79713	3.7646	9.04309	5.63242	4.15541	6.51867	3.09623	2.28854	3.66501	2.77818	4.71484	3.99992	3.59873	4.30613	5.43468	3.55595	-0.41441	0.000254118	0.339998	-0.617648
ENSMUSG00000071379	Hpcal1	12	hippocalcin-like 1 [Source:MGI Symbol;Acc:MGI:1855689]	53602	protein_coding	1695	1526	6.96001	9.60901	9.39434	9.00979	9.05613	6.17154	9.84681	7.16497	5.86672	5.86059	7.13929	6.12694	6.42558	6.78748	7.02119	6.06748	8.40157	6.41191	-0.330844	0.000245077	0.339998	-0.398842
ENSMUSG00000041117	Ccdc8	7	coiled-coil domain containing 8 [Source:MGI Symbol;Acc:MGI:3612184]	434130	protein_coding	4809	4809	0.531067	0.305424	0.447154	0.432612	0.693653	0.629084	0.475246	0.445994	0.627598	0.883979	0.702389	0.730517	0.701943	0.715083	0.64494	0.926572	0.495029	0.741628	0.403874	0.000246651	0.339998	0.578887
ENSMUSG00000028753	Vwa5b1	4	von Willebrand factor A domain containing 5B1 [Source:MGI Symbol;Acc:MGI:1922968]	75718	protein_coding	7805	7486	0.119134	0.232175	0.183841	0.177218	0.309607	0.242474	0.245642	0.305191	0.280859	0.396436	0.355887	0.225404	0.586922	0.486876	0.304454	0.757564	0.22691	0.4243	0.441251	0.000254857	0.339998	0.895101
ENSMUSG00000027848	Olfml3	3	olfactomedin-like 3 [Source:MGI Symbol;Acc:MGI:1914877]	99543	protein_coding	6161	5465	2.35143	2.17697	2.1825	1.82066	6.87283	3.0663	2.43228	3.39988	1.48925	1.67315	1.48861	1.99935	1.57853	2.30598	1.68967	2.10191	3.03786	1.79081	-0.434777	0.000273272	0.342158	-0.76329
ENSMUSG00000051506	Wdfy4	14	WD repeat and FYVE domain containing 4 [Source:MGI Symbol;Acc:MGI:3584510]	545030	protein_coding	10552	10158	0.387103	0.421732	0.477012	0.332441	1.56945	0.580103	0.338779	0.761949	0.273748	0.34348	0.309108	0.168836	0.311214	0.271639	0.388599	0.381689	0.60857	0.306039	-0.433787	0.000291475	0.342158	-0.992354
ENSMUSG00000026029	Casp8	1	caspase 8 [Source:MGI Symbol;Acc:MGI:1261423]	12370	protein_coding	2893	2585	1.59957	1.31632	0.96496	0.851464	3.41882	1.17031	1.41256	1.91193	0.773994	0.527484	0.800577	0.631354	0.932756	1.29844	0.827144	0.984998	1.58074	0.847093	-0.433544	0.000323839	0.342158	-0.903047
ENSMUSG00000002603	Tgfb1	7	transforming growth factor, beta 1 [Source:MGI Symbol;Acc:MGI:98725]	21803	protein_coding	5042	2573	2.99348	1.54128	2.32893	1.61712	5.46363	1.81989	1.06181	2.98093	0.909401	1.63659	0.8228	0.731056	1.73885	1.29649	1.43371	1.52937	2.47589	1.26228	-0.431154	0.000322217	0.342158	-0.977815
ENSMUSG00000015950	Ncf1	5	neutrophil cytosolic factor 1 [Source:MGI Symbol;Acc:MGI:97283]	17969	protein_coding	3663	2882	1.61758	1.87717	1.73104	1.64252	7.43325	2.54669	2.15116	3.59966	1.61203	1.48895	1.26282	1.59329	1.58031	1.67193	1.51642	1.23488	2.82488	1.49508	-0.427494	0.000384262	0.342158	-0.915309
ENSMUSG00000040747	Cd53	3	CD53 antigen [Source:MGI Symbol;Acc:MGI:88341]	12508	protein_coding	1742	1742	1.21009	1.23663	0.987538	1.19428	7.26175	1.57055	1.46278	2.27508	0.681343	0.57555	1.0651	1.12743	0.338346	1.04023	0.593478	0.714222	2.14984	0.766963	-0.42527	0.000423522	0.342158	-1.4816
ENSMUSG00000020427	Igfbp3	11	insulin-like growth factor binding protein 3 [Source:MGI Symbol;Acc:MGI:96438]	16009	protein_coding	3130	2421	6.48007	2.84131	3.57654	3.23804	5.62772	1.54298	3.84116	2.7155	2.25516	2.55104	2.25001	2.30801	2.00295	2.33051	2.39719	1.721	3.73291	2.22698	-0.424893	0.000379144	0.342158	-0.752398
ENSMUSG00000098112	Bin2	15	bridging integrator 2 [Source:MGI Symbol;Acc:MGI:3611448]	668218	protein_coding	2704	2036	3.10606	3.58298	2.88687	2.99142	9.07502	3.39816	2.65793	6.11448	2.04868	2.4819	2.40676	2.41837	2.71066	2.41721	2.67738	2.8849	4.22662	2.50573	-0.422614	0.000422696	0.342158	-0.75822
ENSMUSG00000030745	Il21r	7	interleukin 21 receptor [Source:MGI Symbol;Acc:MGI:1890475]	60504	protein_coding	3324	2499	0.519095	0.891418	0.516294	0.82044	1.82891	0.547397	0.693796	1.55792	0.24426	0.385155	0.628235	0.453836	0.51459	0.634482	0.319678	0.405242	0.921909	0.448185	-0.422218	0.00036907	0.342158	-1.0461
ENSMUSG00000004837	Grap	11	GRB2-related adaptor protein [Source:MGI Symbol;Acc:MGI:1918770]	71520	protein_coding	1793	1662	1.90251	1.7233	1.50086	1.57831	2.17652	1.83608	1.26448	1.1923	0.795755	1.08586	0.572497	1.19835	1.43465	0.879675	1.00375	1.35793	1.64679	1.04106	-0.413769	0.000420007	0.342158	-0.670606
ENSMUSG00000018593	Sparc	11	secreted acidic cysteine rich glycoprotein [Source:MGI Symbol;Acc:MGI:98373]	20692	protein_coding	3788	2300	46.4602	29.3118	30.2547	32.5239	88.207	38.2133	31.1352	41.953	28.0138	26.5909	24.656	26.4832	32.7314	25.7398	22.8017	31.9661	42.2574	27.3729	-0.406702	0.000422514	0.342158	-0.629359
ENSMUSG00000027009	Itga4	2	integrin alpha 4 [Source:MGI Symbol;Acc:MGI:96603]	16401	protein_coding	13978	9767	1.24931	0.73186	1.01276	0.790284	1.16433	0.945391	0.95213	0.658785	0.83329	0.537899	0.479788	0.761855	0.628146	0.531293	0.803499	0.503617	0.938106	0.634923	-0.398603	0.00029716	0.342158	-0.567968
ENSMUSG00000030786	Itgam	7	integrin alpha M [Source:MGI Symbol;Acc:MGI:96607]	16409	protein_coding	5024	4682	1.28143	1.47443	1.64117	1.10121	5.85242	1.6238	1.4083	2.13112	0.977796	0.907957	0.853536	0.974841	1.35614	1.30183	1.089	1.0444	2.06423	1.06319	-0.37249	0.000365502	0.342158	-0.956447
ENSMUSG00000073409	H2-Q6	17	histocompatibility 2, Q region locus 6 [Source:MGI Symbol;Acc:MGI:95935]	110557	protein_coding	2085	2085	0.311084	0.258299	0.178767	0.245837	1.43367	0.769643	0.919752	0.961586	0.227703	0.115408	0.27381	0.278609	0.398329	0.158019	0.0901538	0.194283	0.63483	0.217039	-0.371896	0.000375311	0.342158	-1.54277
ENSMUSG00000051439	Cd14	18	CD14 antigen [Source:MGI Symbol;Acc:MGI:88318]	12475	protein_coding	1732	1641	0.691692	0.343104	1.27545	0.367473	3.70915	0.56108	0.816424	1.9747	0.475297	0.195511	0.608814	0.0842835	0.326518	0.564675	0.486822	0.33501	1.21739	0.384617	-0.355259	0.00042746	0.342158	-1.65913
ENSMUSG00000041959	S100a10	3	S100 calcium binding protein A10 (calpactin) [Source:MGI Symbol;Acc:MGI:1339468]	20194	protein_coding	1212	685	12.5461	16.6176	15.4031	14.4814	17.8979	10.6763	15.1098	16.5743	9.90115	10.714	11.5985	11.9531	12.7892	9.4993	13.206	11.5315	14.9133	11.3991	-0.3275	0.00038508	0.342158	-0.396811
ENSMUSG00000038060	Dlec1	9	deleted in lung and esophageal cancer 1 [Source:MGI Symbol;Acc:MGI:2443671]	320256	protein_coding	6696	5815	0.460106	0.197858	0.424033	0.404435	0.640701	0.841451	0.551143	0.549246	0.559845	0.724153	0.576785	0.670734	1.67241	0.998606	1.19199	1.37332	0.508621	0.970981	0.436031	0.000295459	0.342158	0.926192
ENSMUSG00000042286	Stab1	14	stabilin 1 [Source:MGI Symbol;Acc:MGI:2178742]	192187	protein_coding	10288	7999	2.61503	1.52099	1.91048	1.5869	3.26308	2.48958	1.47457	1.90315	1.35239	1.15816	1.15977	1.07549	1.8421	1.74795	1.04866	1.7001	2.09547	1.38558	-0.399544	0.00045003	0.350451	-0.6017
ENSMUSG00000020399	Havcr2	11	hepatitis A virus cellular receptor 2 [Source:MGI Symbol;Acc:MGI:2159682]	171285	protein_coding	2721	2721	1.19186	1.22354	1.12747	0.975121	5.32567	1.87559	1.7571	2.15908	1.04688	0.73694	1.25012	0.996274	1.27013	0.908129	0.967141	0.797528	1.95443	0.996642	-0.412559	0.000549328	0.36744	-0.967905
ENSMUSG00000002699	Lcp2	11	lymphocyte cytosolic protein 2 [Source:MGI Symbol;Acc:MGI:1321402]	16822	protein_coding	4459	3644	1.01234	0.658346	0.574374	0.57092	2.77003	0.599191	0.764155	1.02362	0.325713	0.561284	0.450417	0.204959	0.595515	0.542485	0.612556	0.492296	0.996621	0.473153	-0.405373	0.000538674	0.36744	-1.07677
ENSMUSG00000026288	Inpp5d	1	inositol polyphosphate-5-phosphatase D [Source:MGI Symbol;Acc:MGI:107357]	16331	protein_coding	7602	4937	3.64572	4.23449	3.23476	2.99863	10.0912	4.38533	4.20889	5.83648	3.00855	2.89999	3.78225	2.75666	3.20166	2.99472	3.0935	2.96552	4.82943	3.08786	-0.404381	0.000535863	0.36744	-0.646142
ENSMUSG00000033777	Tlr13	X	toll-like receptor 13 [Source:MGI Symbol;Acc:MGI:3045213]	279572	protein_coding	4304	4060	0.459298	0.343681	0.162425	0.252498	1.93668	0.622029	0.562921	0.941702	0.200462	0.365482	0.304664	0.218024	0.263949	0.314457	0.19098	0.285067	0.660154	0.267886	-0.386534	0.000496155	0.36744	-1.29604
ENSMUSG00000019122	Ccl9	11	chemokine (C-C motif) ligand 9 [Source:MGI Symbol;Acc:MGI:104533]	20308	protein_coding	3045	3006	0.445029	0.20359	0.0953809	0.210637	0.77103	0.50758	0.244694	0.519615	0.225625	0.106731	0.150352	0.0736177	0.169337	0.116454	0.0859813	0.250263	0.374695	0.147295	-0.377075	0.000550854	0.36744	-1.34587
ENSMUSG00000027995	Tlr2	3	toll-like receptor 2 [Source:MGI Symbol;Acc:MGI:1346060]	24088	protein_coding	3014	3014	0.282448	0.194928	0.209281	0.200074	4.03177	0.279301	0.191749	1.09835	0.101262	0.119754	0.157845	0.100956	0.168887	0.136641	0.0857531	0.1248	0.810988	0.124487	-0.370708	0.000548275	0.36744	-2.69364

## Sheet: All changed gene sets
GeneSet	NGenes	Direction	PValue	FDR	[-]LOG10(FDR)
GO_CYTOSOLIC_RIBOSOME	106	Down	5.45611e-12	3.21657e-08	7.49261
GO_COTRANSLATIONAL_PROTEIN_TARGETING_TO_MEMBRANE	101	Down	7.18067e-12	3.21657e-08	7.49261
GO_RESPONSE_TO_INTERFERON_GAMMA	189	Down	9.6613e-12	3.21657e-08	7.49261
GO_AXONEME_PART	39	Up	1.13382e-10	2.83116e-07	6.54804
GO_ESTABLISHMENT_OF_PROTEIN_LOCALIZATION_TO_ENDOPLASMIC_RETICULUM	115	Down	3.09201e-10	6.1766e-07	6.20925
GO_PATTERN_RECOGNITION_RECEPTOR_ACTIVITY	22	Down	5.91837e-10	9.85211e-07	6.00647
GO_INTERFERON_GAMMA_MEDIATED_SIGNALING_PATHWAY	82	Down	1.76124e-09	2.51304e-06	5.5998
GO_CYTOSOLIC_LARGE_RIBOSOMAL_SUBUNIT	57	Down	3.46033e-09	3.97819e-06	5.40032
GO_CILIARY_PLASM	115	Up	3.58467e-09	3.97819e-06	5.40032
GO_LEUKOCYTE_ACTIVATION_INVOLVED_IN_INFLAMMATORY_RESPONSE	36	Down	4.62802e-09	4.62247e-06	5.33513
GO_MYELOID_LEUKOCYTE_ACTIVATION	651	Down	5.9544e-09	5.40659e-06	5.26708
GO_CILIUM_MOVEMENT	65	Up	6.8002e-09	5.66004e-06	5.24718
GO_NEUROINFLAMMATORY_RESPONSE	58	Down	7.41152e-09	5.69433e-06	5.24456
GO_AXONEME_ASSEMBLY	63	Up	8.57879e-09	6.12036e-06	5.21322
GO_MYELOID_LEUKOCYTE_MIGRATION	180	Down	1.17978e-08	7.85578e-06	5.10481
GO_LEUKOCYTE_MIGRATION	392	Down	1.3227e-08	8.25696e-06	5.08318
GO_GLIAL_CELL_ACTIVATION	44	Down	1.56408e-08	9.0852e-06	5.04167
GO_MYELOID_LEUKOCYTE_MEDIATED_IMMUNITY	564	Down	1.6373e-08	9.0852e-06	5.04167
GO_PROTEIN_LOCALIZATION_TO_ENDOPLASMIC_RETICULUM	139	Down	2.55645e-08	1.34007e-05	4.87287
GO_MONONUCLEAR_CELL_MIGRATION	78	Down	2.68336e-08	1.34007e-05	4.87287
GO_NEGATIVE_REGULATION_OF_B_CELL_PROLIFERATION	19	Down	2.99989e-08	1.4268e-05	4.84564
GO_MACROPHAGE_ACTIVATION	81	Down	3.82306e-08	1.73567e-05	4.76053
GO_INNATE_IMMUNE_RESPONSE	805	Down	5.55671e-08	2.35319e-05	4.62834
GO_REGULATION_OF_B_CELL_PROLIFERATION	61	Down	5.65445e-08	2.35319e-05	4.62834
GO_LEUKOCYTE_MEDIATED_IMMUNITY	757	Down	6.99709e-08	2.79548e-05	4.55354
GO_CCR1_CHEMOKINE_RECEPTOR_BINDING	7	Down	8.26207e-08	3.1739e-05	4.49841
GO_PHAGOCYTOSIS	246	Down	8.69687e-08	3.2172e-05	4.49252
GO_POSITIVE_REGULATION_OF_INTERFERON_GAMMA_PRODUCTION	59	Down	9.49753e-08	3.33466e-05	4.47695
GO_CYTOSOLIC_SMALL_RIBOSOMAL_SUBUNIT	43	Down	9.68214e-08	3.33466e-05	4.47695
GO_IMMUNE_EFFECTOR_PROCESS	1107	Down	1.02785e-07	3.42206e-05	4.46571
GO_VESICLE_LUMEN	339	Down	1.11343e-07	3.58739e-05	4.44522
GO_AZUROPHIL_GRANULE	161	Down	1.51668e-07	4.73395e-05	4.32478
GO_INFLAMMATORY_RESPONSE	677	Down	1.59375e-07	4.82376e-05	4.31661
GO_MONOCYTE_CHEMOTAXIS	51	Down	1.9951e-07	5.86089e-05	4.23204
GO_AZUROPHIL_GRANULE_LUMEN	98	Down	2.25904e-07	6.26998e-05	4.20273
GO_VACUOLAR_LUMEN	175	Down	2.25991e-07	6.26998e-05	4.20273
GO_LEUKOCYTE_CHEMOTAXIS	187	Down	2.88284e-07	7.78212e-05	4.1089
GO_CELL_ACTIVATION_INVOLVED_IN_IMMUNE_RESPONSE	694	Down	3.17846e-07	8.35434e-05	4.07809
GO_POSITIVE_REGULATION_OF_CYTOKINE_BIOSYNTHETIC_PROCESS	58	Down	3.34307e-07	8.56168e-05	4.06744
GO_DEFENSE_RESPONSE_TO_OTHER_ORGANISM	405	Down	3.43281e-07	8.57172e-05	4.06693
GO_CYTOSOLIC_PART	231	Down	4.00174e-07	9.74863e-05	4.01106
GO_ANTIGEN_PROCESSING_AND_PRESENTATION_OF_PEPTIDE_ANTIGEN	175	Down	4.64497e-07	0.000110462	3.95679
GO_POSITIVE_REGULATION_OF_TYPE_I_INTERFERON_PRODUCTION	78	Down	5.32893e-07	0.000122505	3.91185
GO_NUCLEAR_TRANSCRIBED_MRNA_CATABOLIC_PROCESS_NONSENSE_MEDIATED_DECAY	123	Down	5.3967e-07	0.000122505	3.91185
GO_GRANULOCYTE_MIGRATION	112	Down	5.76073e-07	0.000124274	3.90562
GO_RESPONSE_TO_INTERFERON_BETA	36	Down	5.82795e-07	0.000124274	3.90562
GO_REGULATION_OF_IMMUNE_RESPONSE	918	Down	5.84789e-07	0.000124274	3.90562
GO_ANTIGEN_PROCESSING_AND_PRESENTATION_OF_PEPTIDE_ANTIGEN_VIA_MHC_CLASS_I	89	Down	6.27789e-07	0.000130632	3.88395
GO_POSITIVE_REGULATION_OF_CHEMOKINE_PRODUCTION	55	Down	6.80043e-07	0.000133604	3.87418
GO_REGULATION_OF_LEUKOCYTE_MIGRATION	176	Down	6.94562e-07	0.000133604	3.87418
GO_REGULATION_OF_NEUROINFLAMMATORY_RESPONSE	35	Down	6.95362e-07	0.000133604	3.87418
GO_ADAPTIVE_IMMUNE_RESPONSE	359	Down	6.95575e-07	0.000133604	3.87418
GO_MICROTUBULE_BUNDLE_FORMATION	91	Up	7.53558e-07	0.000140225	3.85317
GO_REGULATION_OF_INNATE_IMMUNE_RESPONSE	426	Down	7.87304e-07	0.000140225	3.85317
GO_ANTIGEN_PROCESSING_AND_PRESENTATION_OF_EXOGENOUS_PEPTIDE_ANTIGEN_VIA_MHC_CLASS_I	74	Down	7.92694e-07	0.000140225	3.85317
GO_TRANSLATIONAL_INITIATION	189	Down	7.94762e-07	0.000140225	3.85317
GO_REGULATION_OF_MYELOID_LEUKOCYTE_MEDIATED_IMMUNITY	52	Down	8.00243e-07	0.000140225	3.85317
GO_MAST_CELL_ACTIVATION	59	Down	8.82132e-07	0.000151909	3.81842
GO_AXONEMAL_DYNEIN_COMPLEX_ASSEMBLY	33	Up	9.89153e-07	0.000160644	3.79414
GO_POSITIVE_REGULATION_OF_INTERLEUKIN_8_PRODUCTION	42	Down	9.99703e-07	0.000160644	3.79414
GO_DEFENSE_RESPONSE	1435	Down	1.00509e-06	0.000160644	3.79414
GO_LYMPHOCYTE_MIGRATION	93	Down	1.00859e-06	0.000160644	3.79414
GO_NEUTROPHIL_MIGRATION	93	Down	1.01327e-06	0.000160644	3.79414
GO_PLATELET_ALPHA_GRANULE_LUMEN	73	Down	1.09e-06	0.000169313	3.77131
GO_ANTIGEN_PROCESSING_AND_PRESENTATION	210	Down	1.10186e-06	0.000169313	3.77131
GO_STRUCTURAL_CONSTITUENT_OF_RIBOSOME	153	Down	1.12024e-06	0.00016953	3.77075
GO_REGULATION_OF_PHAGOCYTOSIS	86	Down	1.15961e-06	0.000172868	3.76229
GO_PLATELET_ALPHA_GRANULE	97	Down	1.18665e-06	0.000174298	3.75871
GO_POLYSOMAL_RIBOSOME	29	Down	1.35385e-06	0.000195027	3.70991
GO_REGULATION_OF_LEUKOCYTE_PROLIFERATION	216	Down	1.36683e-06	0.000195027	3.70991
GO_NATURAL_KILLER_CELL_CHEMOTAXIS	11	Down	1.48543e-06	0.000208964	3.67993
GO_LYMPHOCYTE_CHEMOTAXIS	48	Down	1.71911e-06	0.000238479	3.62255
GO_POSITIVE_REGULATION_OF_CYTOKINE_PRODUCTION	412	Down	1.7695e-06	0.000242107	3.61599
GO_MACROPHAGE_MIGRATION	47	Down	1.80609e-06	0.000243774	3.61301
GO_DEFENSE_RESPONSE_TO_VIRUS	225	Down	1.83963e-06	0.00024499	3.61085
GO_MHC_PROTEIN_COMPLEX	12	Down	1.8894e-06	0.000248307	3.60501
GO_CELL_ACTIVATION	1305	Down	1.92045e-06	0.000249109	3.60361
GO_ACTIVATION_OF_IMMUNE_RESPONSE	569	Down	2.0323e-06	0.00025997	3.58508
GO_IMMUNE_RESPONSE_REGULATING_SIGNALING_PATHWAY	530	Down	2.05623e-06	0.00025997	3.58508
GO_PHAGOCYTIC_VESICLE	123	Down	2.14435e-06	0.000267722	3.57232
GO_FC_RECEPTOR_MEDIATED_STIMULATORY_SIGNALING_PATHWAY	84	Down	2.29137e-06	0.000282546	3.54891
GO_LEUKOCYTE_PROLIFERATION	276	Down	2.35107e-06	0.000286372	3.54307
GO_RIBOSOMAL_SUBUNIT	184	Down	2.62668e-06	0.000314383	3.50254
GO_CELL_ADHESION_MEDIATED_BY_INTEGRIN	70	Down	2.66423e-06	0.000314383	3.50254
GO_LEUKOCYTE_CELL_CELL_ADHESION	324	Down	2.71233e-06	0.000314383	3.50254
GO_CYTOKINE_PRODUCTION	700	Down	2.72562e-06	0.000314383	3.50254
GO_NEGATIVE_REGULATION_OF_B_CELL_ACTIVATION	34	Down	2.73842e-06	0.000314383	3.50254
GO_SECRETORY_GRANULE	810	Down	2.89639e-06	0.00032874	3.48315
GO_RESPONSE_TO_VIRUS	311	Down	3.12425e-06	0.000348128	3.45826
GO_EOSINOPHIL_MIGRATION	21	Down	3.14695e-06	0.000348128	3.45826
GO_ANTIGEN_PROCESSING_AND_PRESENTATION_OF_ENDOGENOUS_PEPTIDE_ANTIGEN	8	Down	3.17177e-06	0.000348128	3.45826
GO_DNA_PACKAGING_COMPLEX	88	Up	3.36478e-06	0.000365298	3.43735
GO_SECRETORY_GRANULE_MEMBRANE	302	Down	3.53528e-06	0.000379682	3.42058
GO_B_CELL_RECEPTOR_SIGNALING_PATHWAY	56	Down	3.68253e-06	0.000391136	3.40767
GO_POSITIVE_REGULATION_OF_IMMUNE_RESPONSE	721	Down	3.72026e-06	0.000391136	3.40767
GO_POSITIVE_REGULATION_OF_MYELOID_LEUKOCYTE_MEDIATED_IMMUNITY	29	Down	3.87853e-06	0.000403529	3.39413
GO_REGULATION_OF_MACROPHAGE_ACTIVATION	55	Down	3.93654e-06	0.000405342	3.39218
GO_POSITIVE_REGULATION_OF_DEFENSE_RESPONSE	478	Down	4.07759e-06	0.000415581	3.38134
GO_MYD88_DEPENDENT_TOLL_LIKE_RECEPTOR_SIGNALING_PATHWAY	37	Down	4.26165e-06	0.000429953	3.36658
GO_AXONEMAL_DYNEIN_COMPLEX	20	Up	4.68123e-06	0.000462442	3.33494
GO_T_CELL_PROLIFERATION	176	Down	4.68757e-06	0.000462442	3.33494
GO_TYPE_I_INTERFERON_PRODUCTION	133	Down	4.72258e-06	0.000462442	3.33494
GO_PLATELET_DEGRANULATION	131	Down	5.13568e-06	0.000498011	3.30276
GO_NUCLEAR_NUCLEOSOME	30	Up	5.34534e-06	0.000513359	3.28958
GO_TERTIARY_GRANULE	178	Down	5.72705e-06	0.000544779	3.26378
GO_INFLAMMATORY_RESPONSE_TO_WOUNDING	10	Down	5.84758e-06	0.000549788	3.2598
GO_REGULATION_OF_NATURAL_KILLER_CELL_CHEMOTAXIS	9	Down	5.8898e-06	0.000549788	3.2598
GO_CYTOKINE_MEDIATED_SIGNALING_PATHWAY	713	Down	6.01267e-06	0.000556061	3.25488
GO_POSITIVE_REGULATION_OF_LEUKOCYTE_MIGRATION	116	Down	6.14174e-06	0.000558162	3.25324
GO_RESPONSE_TO_MOLECULE_OF_BACTERIAL_ORIGIN	318	Down	6.14716e-06	0.000558162	3.25324
GO_REGULATION_OF_MAST_CELL_ACTIVATION	41	Down	6.33249e-06	0.00056981	3.24427
GO_POSITIVE_REGULATION_OF_IMMUNE_SYSTEM_PROCESS	980	Down	6.48833e-06	0.000578018	3.23806
GO_TERTIARY_GRANULE_MEMBRANE	89	Down	6.53945e-06	0.000578018	3.23806
GO_MICROGLIAL_CELL_MIGRATION	7	Down	6.60058e-06	0.000578304	3.23784
GO_MYELOID_DENDRITIC_CELL_ACTIVATION	28	Down	7.00494e-06	0.000608394	3.21582
GO_ACTIVATION_OF_INNATE_IMMUNE_RESPONSE	311	Down	7.08644e-06	0.000610167	3.21455
GO_POSITIVE_REGULATION_OF_RESPONSE_TO_CYTOKINE_STIMULUS	60	Down	7.17167e-06	0.000612227	3.21309
GO_B_CELL_HOMEOSTASIS	29	Down	7.35023e-06	0.000622154	3.2061
GO_EXOCYTOSIS	901	Down	7.69291e-06	0.000645687	3.18998
GO_POSITIVE_REGULATION_OF_LEUKOCYTE_CELL_CELL_ADHESION	212	Down	8.09581e-06	0.000673841	3.17144
GO_REGULATION_OF_CYTOKINE_PRODUCTION_INVOLVED_IN_IMMUNE_RESPONSE	87	Down	8.42594e-06	0.000694535	3.15831
GO_INTERLEUKIN_8_PRODUCTION	71	Down	8.48618e-06	0.000694535	3.15831
GO_VIRAL_GENE_EXPRESSION	194	Down	8.55304e-06	0.000694535	3.15831
GO_NITRIC_OXIDE_BIOSYNTHETIC_PROCESS	67	Down	8.67678e-06	0.000698901	3.15558
GO_POSITIVE_REGULATION_OF_REACTIVE_OXYGEN_SPECIES_METABOLIC_PROCESS	46	Down	8.80155e-06	0.000699807	3.15502
GO_POSITIVE_REGULATION_OF_TUMOR_NECROSIS_FACTOR_SUPERFAMILY_CYTOKINE_PRODUCTION	81	Down	8.82816e-06	0.000699807	3.15502
GO_REGULATION_OF_INTERLEUKIN_4_PRODUCTION	28	Down	9.22346e-06	0.000725385	3.13943
GO_B_CELL_PROLIFERATION	83	Down	9.30815e-06	0.000726327	3.13887
GO_RESPONSE_TO_TYPE_I_INTERFERON	84	Down	9.80668e-06	0.000759295	3.11959
GO_POSITIVE_REGULATION_OF_INTERLEUKIN_4_PRODUCTION	23	Down	1.02312e-05	0.000783794	3.1058
GO_ENDOLYSOSOME	20	Down	1.02904e-05	0.000783794	3.1058
GO_REGULATION_OF_MICROGLIAL_CELL_ACTIVATION	21	Down	1.03585e-05	0.000783794	3.1058
GO_CELL_CHEMOTAXIS	257	Down	1.04441e-05	0.000784327	3.1055
GO_CYTOKINE_BINDING	122	Down	1.06809e-05	0.0007954	3.09941
GO_RESPONSE_TO_INTERFERON_ALPHA	25	Down	1.07508e-05	0.0007954	3.09941
GO_MAST_CELL_MEDIATED_IMMUNITY	48	Down	1.08461e-05	0.000796548	3.09879
GO_NEGATIVE_REGULATION_OF_CELL_ACTIVATION	193	Down	1.18307e-05	0.000862521	3.06423
GO_RIBOSOME	221	Down	1.21109e-05	0.000876552	3.05722
GO_PATTERN_RECOGNITION_RECEPTOR_SIGNALING_PATHWAY	193	Down	1.27234e-05	0.000914254	3.03893
GO_RESPONSE_TO_BACTERIUM	527	Down	1.29244e-05	0.00092206	3.03524
GO_T_CELL_ACTIVATION_VIA_T_CELL_RECEPTOR_CONTACT_WITH_ANTIGEN_BOUND_TO_MHC_MOLECULE_ON_ANTIGEN_PRESENTING_CELL	15	Down	1.329e-05	0.000941421	3.02622
GO_REGULATION_OF_DEFENSE_RESPONSE	709	Down	1.34947e-05	0.000949194	3.02265
GO_REGULATION_OF_SUPEROXIDE_METABOLIC_PROCESS	33	Down	1.38851e-05	0.000969824	3.01331
					#NUM!
GO_REGULATION_OF_MACROPHAGE_MIGRATION	35	Down	1.4442e-05	0.00100172	2.99926
GO_CCR_CHEMOKINE_RECEPTOR_BINDING	28	Down	1.68026e-05	0.00115741	2.93651
GO_RESPONSE_TO_BIOTIC_STIMULUS	840	Down	1.70976e-05	0.00116966	2.93194
GO_FICOLIN_1_RICH_GRANULE	129	Down	1.72433e-05	0.00117161	2.93122
GO_T_CELL_ACTIVATION	436	Down	1.82956e-05	0.00123471	2.90844
GO_SPECIFIC_GRANULE_MEMBRANE	94	Down	1.85826e-05	0.00124566	2.9046
GO_NEGATIVE_REGULATION_OF_LYMPHOCYTE_ACTIVATION	146	Down	1.89697e-05	0.00126204	2.89893
GO_LYSOSOMAL_LUMEN	92	Down	1.91177e-05	0.00126204	2.89893
GO_POSITIVE_REGULATION_OF_RESPONSE_TO_EXTERNAL_STIMULUS	290	Down	1.93165e-05	0.00126204	2.89893
GO_CYTOKINE_RECEPTOR_ACTIVITY	94	Down	1.93681e-05	0.00126204	2.89893
GO_SUPEROXIDE_METABOLIC_PROCESS	63	Down	1.94587e-05	0.00126204	2.89893
GO_POSITIVE_REGULATION_OF_CHEMOTAXIS	122	Down	1.96823e-05	0.0012683	2.89678
GO_LIPOPOLYSACCHARIDE_MEDIATED_SIGNALING_PATHWAY	65	Down	2.00381e-05	0.00128295	2.89179
GO_T_CELL_MIGRATION	57	Down	2.06857e-05	0.00129828	2.88663
GO_REGULATION_OF_CELL_ADHESION_MEDIATED_BY_INTEGRIN	47	Down	2.06984e-05	0.00129828	2.88663
GO_REGULATION_OF_LEUKOCYTE_MEDIATED_IMMUNITY	192	Down	2.07177e-05	0.00129828	2.88663
GO_ANTIGEN_PROCESSING_AND_PRESENTATION_OF_ENDOGENOUS_ANTIGEN	11	Down	2.07974e-05	0.00129828	2.88663
GO_CYTOKINE_SECRETION	207	Down	2.10044e-05	0.00130305	2.88504
GO_TUMOR_NECROSIS_FACTOR_SUPERFAMILY_CYTOKINE_PRODUCTION	141	Down	2.13097e-05	0.00131384	2.88146
GO_POSITIVE_REGULATION_OF_MACROPHAGE_DIFFERENTIATION	14	Down	2.24214e-05	0.0013739	2.86205
GO_POSITIVE_REGULATION_OF_INTERLEUKIN_8_SECRETION	14	Down	2.29668e-05	0.00139874	2.85426
GO_CHEMOKINE_RECEPTOR_BINDING	46	Down	2.31452e-05	0.00140043	2.85374
GO_CELLULAR_RESPONSE_TO_DSRNA	21	Down	2.33103e-05	0.00140043	2.85374
GO_REGULATION_OF_GLIAL_CELL_MIGRATION	15	Down	2.34152e-05	0.00140043	2.85374
GO_NEGATIVE_REGULATION_OF_LEUKOCYTE_PROLIFERATION	86	Down	2.38068e-05	0.00141537	2.84913
GO_CHROMATIN_SILENCING_AT_RDNA	35	Up	2.41268e-05	0.00142591	2.84591
GO_SECRETORY_VESICLE	960	Down	2.42737e-05	0.00142615	2.84583
GO_INTERLEUKIN_8_SECRETION	26	Down	2.463e-05	0.00143524	2.84308
GO_CELLULAR_RESPONSE_TO_EXOGENOUS_DSRNA	16	Down	2.47397e-05	0.00143524	2.84308
GO_ACTIVATION_OF_PHOSPHOLIPASE_C_ACTIVITY	29	Down	2.48595e-05	0.00143524	2.84308
GO_POSITIVE_REGULATION_OF_CELL_CELL_ADHESION	246	Down	2.53027e-05	0.00145243	2.8379
GO_LEUKOCYTE_MEDIATED_CYTOTOXICITY	96	Down	2.59294e-05	0.0014799	2.82977
GO_CELLULAR_RESPONSE_TO_INTERFERON_BETA	25	Down	2.71842e-05	0.0015427	2.81172
GO_PIGMENT_GRANULE	107	Down	2.74141e-05	0.00154696	2.81052
GO_POSITIVE_REGULATION_OF_NATURAL_KILLER_CELL_CHEMOTAXIS	7	Down	2.75859e-05	0.00154791	2.81025
GO_DEFENSE_RESPONSE_TO_BACTERIUM	178	Down	2.79352e-05	0.0015503	2.80958
GO_IGG_BINDING	7	Down	2.79389e-05	0.0015503	2.80958
GO_REGULATION_OF_MAST_CELL_ACTIVATION_INVOLVED_IN_IMMUNE_RESPONSE	28	Down	2.81214e-05	0.0015518	2.80916
GO_REGULATION_OF_HUMORAL_IMMUNE_RESPONSE	64	Down	2.88621e-05	0.00158393	2.80026
GO_NEGATIVE_REGULATION_OF_PHAGOCYTOSIS	25	Down	2.95705e-05	0.00161272	2.79244
GO_INTERLEUKIN_3_MEDIATED_SIGNALING_PATHWAY	6	Down	2.97096e-05	0.00161272	2.79244
GO_PHAGOCYTIC_VESICLE_MEMBRANE	71	Down	3.01875e-05	0.0016298	2.78787
GO_RESPONSE_TO_CYTOKINE	1111	Down	3.08272e-05	0.00165539	2.7811
GO_FIBRONECTIN_BINDING	25	Down	3.1777e-05	0.00169727	2.77025
GO_SPECIFIC_GRANULE	163	Down	3.20784e-05	0.00170425	2.76847
GO_CHEMOKINE_PRODUCTION	87	Down	3.34685e-05	0.00176869	2.75235
GO_REGULATION_OF_LYMPHOCYTE_MIGRATION	59	Down	3.42396e-05	0.00179992	2.74475
GO_ZYMOGEN_ACTIVATION	50	Down	3.46523e-05	0.00181208	2.74182
GO_MACROPHAGE_DIFFERENTIATION	39	Down	3.51095e-05	0.00182643	2.7384
GO_REGULATION_OF_CELL_KILLING	80	Down	3.53857e-05	0.00183126	2.73725
GO_REGULATION_OF_CELL_ACTIVATION	522	Down	3.6061e-05	0.00185658	2.73129
GO_CYTOKINE_PRODUCTION_INVOLVED_IN_IMMUNE_RESPONSE	105	Down	3.65231e-05	0.00187073	2.72799
GO_REGULATION_OF_MONONUCLEAR_CELL_MIGRATION	41	Down	3.73385e-05	0.00188176	2.72544
GO_POSITIVE_REGULATION_OF_CELL_ADHESION_MEDIATED_BY_INTEGRIN	20	Down	3.73626e-05	0.00188176	2.72544
GO_CHEMOKINE_ACTIVITY	36	Down	3.74385e-05	0.00188176	2.72544
GO_POSITIVE_REGULATION_OF_CELL_ACTIVATION	312	Down	3.7492e-05	0.00188176	2.72544
GO_MHC_CLASS_II_PROTEIN_COMPLEX	8	Down	3.81866e-05	0.00190704	2.71964
GO_FEVER_GENERATION	10	Down	3.99833e-05	0.00198683	2.70184
GO_LYMPHOCYTE_COSTIMULATION	51	Down	4.21913e-05	0.00208617	2.68065
GO_REGULATION_OF_IMMUNE_EFFECTOR_PROCESS	367	Down	4.24702e-05	0.00208962	2.67993
GO_INFLAMMASOME_COMPLEX	12	Down	4.2847e-05	0.00209782	2.67823
GO_CELLULAR_RESPONSE_TO_BIOTIC_STIMULUS	219	Down	4.31325e-05	0.0021015	2.67747
GO_REGULATION_OF_IMMUNE_SYSTEM_PROCESS	1414	Down	4.36419e-05	0.00211364	2.67497
GO_LYMPHOCYTE_ACTIVATION	624	Down	4.38049e-05	0.00211364	2.67497
GO_CELLULAR_EXTRAVASATION	58	Down	4.40696e-05	0.00211619	2.67445
GO_REACTIVE_OXYGEN_SPECIES_METABOLIC_PROCESS	153	Down	4.48069e-05	0.00213628	2.67034
GO_LYMPHOCYTE_MEDIATED_IMMUNITY	233	Down	4.49159e-05	0.00213628	2.67034
GO_ADAPTIVE_IMMUNE_RESPONSE_BASED_ON_SOMATIC_RECOMBINATION_OF_IMMUNE_RECEPTORS_BUILT_FROM_IMMUNOGLOBULIN_SUPERFAMILY_DOMAINS	241	Down	4.52838e-05	0.00214358	2.66886
GO_TOLL_LIKE_RECEPTOR_SIGNALING_PATHWAY	140	Down	4.6353e-05	0.00218384	2.66078
GO_REGULATION_OF_ANTIGEN_PROCESSING_AND_PRESENTATION	24	Down	4.70624e-05	0.00220685	2.65623
GO_LARGE_RIBOSOMAL_SUBUNIT	115	Down	4.81955e-05	0.00224942	2.64793
GO_EOSINOPHIL_CHEMOTAXIS	17	Down	4.84501e-05	0.00225079	2.64766
GO_CHEMOKINE_BINDING	30	Down	5.06332e-05	0.00234132	2.63054
GO_POSITIVE_REGULATION_OF_CYTOKINE_SECRETION	127	Down	5.09623e-05	0.00234568	2.62973
GO_NEGATIVE_REGULATION_OF_IMMUNE_RESPONSE	148	Down	5.15283e-05	0.00236085	2.62693
GO_ANTIGEN_BINDING	48	Down	5.19409e-05	0.00236585	2.62601
GO_CYTOKINE_METABOLIC_PROCESS	111	Down	5.21112e-05	0.00236585	2.62601
GO_FC_RECEPTOR_SIGNALING_PATHWAY	187	Down	5.32831e-05	0.00240811	2.61832
GO_REGULATION_OF_LEUKOCYTE_DEGRANULATION	45	Down	5.54152e-05	0.00249318	2.60325
GO_ALPHA_BETA_T_CELL_ACTIVATION	138	Down	5.84835e-05	0.00260717	2.58383
GO_REGULATION_OF_REACTIVE_OXYGEN_SPECIES_METABOLIC_PROCESS	98	Down	5.86471e-05	0.00260717	2.58383
GO_GERMINAL_CENTER_FORMATION	15	Down	5.87319e-05	0.00260717	2.58383
GO_REGULATION_OF_T_CELL_ACTIVATION	306	Down	6.08203e-05	0.00268794	2.57058
GO_PROTEIN_TARGETING_TO_MEMBRANE	189	Down	6.29264e-05	0.00276876	2.55771
GO_REGULATION_OF_LEUKOCYTE_CHEMOTAXIS	102	Down	6.41601e-05	0.00281066	2.55119
GO_RESPIRATORY_BURST	29	Down	6.69609e-05	0.00292055	2.53454
GO_CELLULAR_DEFENSE_RESPONSE	60	Down	6.76113e-05	0.00293609	2.53223
GO_PRODUCTION_OF_MOLECULAR_MEDIATOR_INVOLVED_IN_INFLAMMATORY_RESPONSE	68	Down	6.99602e-05	0.00301311	2.52099
GO_HUMORAL_IMMUNE_RESPONSE	181	Down	7.02625e-05	0.00301311	2.52099
GO_INTERFERON_BETA_PRODUCTION	60	Down	7.02898e-05	0.00301311	2.52099
GO_INTERLEUKIN_21_MEDIATED_SIGNALING_PATHWAY	8	Down	7.09937e-05	0.0030207	2.51989
GO_IMMUNE_RESPONSE_REGULATING_CELL_SURFACE_RECEPTOR_SIGNALING_PATHWAY	365	Down	7.10717e-05	0.0030207	2.51989
GO_CELL_KILLING	125	Down	7.35468e-05	0.00311265	2.50687
GO_POSITIVE_REGULATION_OF_PHAGOCYTOSIS	64	Down	7.72161e-05	0.00325416	2.48756
GO_POSITIVE_REGULATION_OF_CELL_KILLING	48	Down	7.89559e-05	0.00330822	2.48041
GO_POSITIVE_REGULATION_OF_LEUKOCYTE_DEGRANULATION	22	Down	7.91614e-05	0.00330822	2.48041
GO_EXTERNAL_SIDE_OF_PLASMA_MEMBRANE	297	Down	7.9936e-05	0.00332667	2.47799
GO_BLOOD_MICROPARTICLE	100	Down	8.1177e-05	0.0033643	2.47311
GO_ALPHA_BETA_T_CELL_PROLIFERATION	33	Down	8.25399e-05	0.00340665	2.46767
GO_CELL_CELL_ADHESION_MEDIATED_BY_INTEGRIN	16	Down	9.05037e-05	0.00371752	2.42975
GO_POSITIVE_REGULATION_OF_INTERFERON_BETA_PRODUCTION	30	Down	9.08164e-05	0.00371752	2.42975
GO_SMALL_RIBOSOMAL_SUBUNIT	71	Down	9.18312e-05	0.00374371	2.4267
GO_REGULATION_OF_VIRAL_ENTRY_INTO_HOST_CELL	37	Down	9.26958e-05	0.00374908	2.42607
GO_POSITIVE_REGULATION_OF_MACROPHAGE_MIGRATION	18	Down	9.27136e-05	0.00374908	2.42607
GO_INNER_DYNEIN_ARM_ASSEMBLY	16	Up	9.7063e-05	0.00390913	2.40792
GO_REGULATION_OF_B_CELL_ACTIVATION	117	Down	9.92441e-05	0.00398093	2.40002
GO_PEPTIDASE_REGULATOR_ACTIVITY	178	Down	0.000101822	0.0040638	2.39107
GO_REGULATION_OF_INFLAMMATORY_RESPONSE	323	Down	0.000102124	0.0040638	2.39107
GO_DENDRITIC_CELL_DIFFERENTIATION	45	Down	0.000103193	0.00409004	2.38827
GO_POSITIVE_REGULATION_OF_INFLAMMATORY_RESPONSE	136	Down	0.000105549	0.00416691	2.38019
GO_DNA_REPLICATION_DEPENDENT_NUCLEOSOME_ORGANIZATION	29	Up	0.000108137	0.00425225	2.37138
GO_POSITIVE_REGULATION_OF_T_CELL_PROLIFERATION	95	Down	0.0001108	0.00433987	2.36252
GO_NEGATIVE_REGULATION_OF_CYTOKINE_PRODUCTION	259	Down	0.000116299	0.00453124	2.34378
GO_TYPE_I_INTERFERON_BIOSYNTHETIC_PROCESS	10	Down	0.000116593	0.00453124	2.34378
GO_REGULATION_OF_CILIUM_MOVEMENT	14	Up	0.000118122	0.00457288	2.33981
GO_MANNOSE_BINDING	24	Down	0.000118711	0.00457795	2.33933
GO_CELLULAR_RESPONSE_TO_LIPOPROTEIN_PARTICLE_STIMULUS	30	Down	0.000121444	0.00466531	2.33112
GO_NECROPTOTIC_SIGNALING_PATHWAY	6	Down	0.000126525	0.00484187	2.31499
GO_SUPEROXIDE_ANION_GENERATION	33	Down	0.000130991	0.00499366	2.30158
GO_POSITIVE_REGULATION_OF_INTERLEUKIN_8_BIOSYNTHETIC_PROCESS	8	Down	0.000134316	0.00510093	2.29235
GO_REGULATION_OF_SUPEROXIDE_ANION_GENERATION	22	Down	0.000136907	0.00517635	2.28598
GO_MYELOID_LEUKOCYTE_DIFFERENTIATION	200	Down	0.000137338	0.00517635	2.28598
GO_INTERLEUKIN_1_BETA_PRODUCTION	82	Down	0.000139351	0.00523246	2.28129
GO_POSITIVE_REGULATION_OF_CELL_ADHESION	389	Down	0.000141206	0.00528228	2.27718
GO_RESPONSE_TO_PROTOZOAN	17	Down	0.000142847	0.00532371	2.27379
GO_REGULATION_OF_ANTIGEN_PROCESSING_AND_PRESENTATION_OF_PEPTIDE_ANTIGEN	6	Down	0.000144894	0.00535852	2.27095
GO_ENDOPEPTIDASE_REGULATOR_ACTIVITY	144	Down	0.000145622	0.00535852	2.27095
GO_POSITIVE_REGULATION_OF_INTERFERON_ALPHA_PRODUCTION	21	Down	0.000145708	0.00535852	2.27095
GO_INTERFERON_GAMMA_PRODUCTION	109	Down	0.000145927	0.00535852	2.27095
GO_CYSTEINE_TYPE_ENDOPEPTIDASE_REGULATOR_ACTIVITY_INVOLVED_IN_APOPTOTIC_PROCESS	39	Down	0.000147806	0.00540764	2.26699
GO_LEUKOCYTE_HOMEOSTASIS	85	Down	0.00015373	0.00560383	2.25151
GO_REGULATION_OF_LYMPHOCYTE_ACTIVATION	405	Down	0.000156772	0.00569395	2.24459
GO_REGULATION_OF_ALPHA_BETA_T_CELL_ACTIVATION	96	Down	0.000164653	0.00595853	2.22486
GO_POSITIVE_REGULATION_OF_LYMPHOCYTE_MIGRATION	34	Down	0.000165466	0.00596633	2.22429
GO_CYCLOOXYGENASE_PATHWAY	10	Down	0.000168333	0.00604787	2.2184
GO_CYTOKINE_ACTIVITY	170	Down	0.000169876	0.00608146	2.21599
GO_ACTIVATION_OF_CYSTEINE_TYPE_ENDOPEPTIDASE_ACTIVITY_INVOLVED_IN_APOPTOTIC_PROCESS	82	Down	0.0001719	0.00613193	2.2124
GO_REGULATION_OF_HUMORAL_IMMUNE_RESPONSE_MEDIATED_BY_CIRCULATING_IMMUNOGLOBULIN	11	Down	0.000179722	0.00637133	2.19577
GO_INTERFERON_BETA_BIOSYNTHETIC_PROCESS	8	Down	0.000180092	0.00637133	2.19577
GO_REGULATION_OF_PHOSPHOLIPASE_C_ACTIVITY	43	Down	0.000181495	0.00637133	2.19577
GO_TOLERANCE_INDUCTION_TO_SELF_ANTIGEN	5	Down	0.000181499	0.00637133	2.19577
GO_DYNEIN_LIGHT_CHAIN_BINDING	27	Up	0.000181801	0.00637133	2.19577
GO_REGULATION_OF_CELL_CELL_ADHESION	377	Down	0.000187598	0.00655151	2.18366
GO_PEPTIDE_ANTIGEN_BINDING	16	Down	0.000193331	0.00672817	2.1721
GO_REGULATION_OF_ADAPTIVE_IMMUNE_RESPONSE	157	Down	0.000194679	0.00675158	2.17059
GO_POSITIVE_REGULATION_OF_ACUTE_INFLAMMATORY_RESPONSE	29	Down	0.000200029	0.00691311	2.16033
GO_LAMELLIPODIUM_ORGANIZATION	81	Down	0.000202127	0.00693843	2.15874
GO_POSITIVE_REGULATION_OF_LEUKOCYTE_MEDIATED_IMMUNITY	117	Down	0.000202634	0.00693843	2.15874
GO_LEUKOCYTE_AGGREGATION	12	Down	0.000202846	0.00693843	2.15874
GO_REGULATION_OF_B_CELL_DIFFERENTIATION	26	Down	0.000206129	0.00702597	2.15329
GO_CILIUM_OR_FLAGELLUM_DEPENDENT_CELL_MOTILITY	37	Up	0.000206812	0.00702597	2.15329
GO_NLRP3_INFLAMMASOME_COMPLEX	5	Down	0.000209349	0.00708805	2.14947
GO_B_CELL_MEDIATED_IMMUNITY	111	Down	0.000210809	0.00709626	2.14897
GO_POSITIVE_REGULATION_OF_PEPTIDASE_ACTIVITY	179	Down	0.000211012	0.00709626	2.14897
GO_LEUKOCYTE_DIFFERENTIATION	483	Down	0.000211796	0.00709873	2.14882
GO_NEGATIVE_T_CELL_SELECTION	12	Down	0.000216029	0.00721638	2.14168
GO_POSITIVE_REGULATION_OF_LEUKOCYTE_PROLIFERATION	133	Down	0.00022174	0.00737268	2.13237
GO_NEGATIVE_REGULATION_OF_CD4_POSITIVE_ALPHA_BETA_T_CELL_PROLIFERATION	6	Down	0.000222235	0.00737268	2.13237
GO_KERATAN_SULFATE_CATABOLIC_PROCESS	12	Down	0.000222922	0.00737268	2.13237
GO_MONOSACCHARIDE_BINDING	76	Down	0.000227054	0.00748453	2.12584
GO_NUCLEOTIDE_SALVAGE	15	Down	0.000228267	0.00749977	2.12495
GO_REGULATION_OF_MACROPHAGE_DIFFERENTIATION	20	Down	0.000231	0.00756469	2.12121
GO_RESPONSE_TO_BACTERIAL_LIPOPROTEIN	7	Down	0.000232392	0.00758539	2.12002
GO_G_PROTEIN_COUPLED_PURINERGIC_NUCLEOTIDE_RECEPTOR_SIGNALING_PATHWAY	12	Down	0.000234604	0.00760786	2.11874
GO_G_PROTEIN_COUPLED_NUCLEOTIDE_RECEPTOR_ACTIVITY	12	Down	0.000234604	0.00760786	2.11874
GO_POSITIVE_REGULATION_OF_ERK1_AND_ERK2_CASCADE	178	Down	0.000237273	0.00766953	2.11523
GO_T_CELL_RECEPTOR_BINDING	7	Down	0.000238262	0.00767665	2.11483
GO_B_CELL_ACTIVATION	224	Down	0.000240287	0.00771701	2.11255
GO_WOUND_HEALING_INVOLVED_IN_INFLAMMATORY_RESPONSE	7	Down	0.000242739	0.00777077	2.10954
GO_INTERLEUKIN_4_PRODUCTION	33	Down	0.000243705	0.00777677	2.1092
GO_IMMUNE_RESPONSE_INHIBITING_SIGNAL_TRANSDUCTION	15	Down	0.000250204	0.00795873	2.09916
GO_REGULATION_OF_LYMPHOCYTE_CHEMOTAXIS	23	Down	0.000251558	0.00797639	2.09819
GO_NEGATIVE_REGULATION_OF_IMMUNE_SYSTEM_PROCESS	435	Down	0.000256313	0.00810145	2.09144
GO_IMMUNOLOGICAL_SYNAPSE	34	Down	0.000257229	0.00810474	2.09126
GO_EXTRACELLULAR_MATRIX_DISASSEMBLY	68	Down	0.000260862	0.00819336	2.08654
GO_MACROPINOCYTOSIS	10	Down	0.000263977	0.00826521	2.08275
GO_POSITIVE_REGULATION_OF_MACROPHAGE_ACTIVATION	27	Down	0.000266326	0.00830748	2.08053
GO_MYD88_INDEPENDENT_TOLL_LIKE_RECEPTOR_SIGNALING_PATHWAY	35	Down	0.00026699	0.00830748	2.08053
GO_REGULATION_OF_B_CELL_RECEPTOR_SIGNALING_PATHWAY	25	Down	0.000274125	0.00850201	2.07048
GO_LYSOSOME_LOCALIZATION	65	Down	0.000275165	0.00850201	2.07048
GO_GABAERGIC_NEURON_DIFFERENTIATION	14	Up	0.000276279	0.00850201	2.07048
GO_POSITIVE_REGULATION_OF_LYMPHOCYTE_ACTIVATION	260	Down	0.000276647	0.00850201	2.07048
GO_AMINOGLYCAN_CATABOLIC_PROCESS	66	Down	0.000279456	0.00856197	2.06743
GO_REGULATION_OF_LEUKOCYTE_DIFFERENTIATION	264	Down	0.00028237	0.00862481	2.06425
GO_PHAGOCYTIC_CUP	26	Down	0.00028903	0.00880132	2.05545
GO_POSITIVE_REGULATION_OF_CYSTEINE_TYPE_ENDOPEPTIDASE_ACTIVITY	139	Down	0.000290505	0.00881935	2.05456
GO_INTERFERON_ALPHA_PRODUCTION	33	Down	0.000294247	0.00890588	2.05032
GO_NEGATIVE_REGULATION_OF_VIRAL_GENOME_REPLICATION	58	Down	0.000296116	0.00893537	2.04889
GO_REGULATION_OF_FEVER_GENERATION	8	Down	0.000298091	0.00896787	2.04731
GO_CCR2_CHEMOKINE_RECEPTOR_BINDING	4	Down	0.000299732	0.00899016	2.04623
GO_NEGATIVE_REGULATION_OF_MYELOID_LEUKOCYTE_MEDIATED_IMMUNITY	11	Down	0.000304967	0.00911981	2.04001
GO_INTERLEUKIN_4_MEDIATED_SIGNALING_PATHWAY	9	Down	0.000309819	0.00921556	2.03548
GO_POSITIVE_REGULATION_OF_CHEMOKINE_SECRETION	19	Down	0.000310739	0.00921556	2.03548
GO_RESPONSE_TO_DSRNA	43	Down	0.000310937	0.00921556	2.03548
GO_MOTILE_CILIUM	170	Up	0.000317645	0.00938651	2.0275
GO_BLOC_1_COMPLEX	14	Down	0.000320095	0.009431	2.02544
GO_RESPONSE_TO_CHEMOKINE	80	Down	0.000322458	0.00945125	2.02451
GO_REGULATION_OF_DENDRITIC_CELL_DIFFERENTIATION	17	Down	0.000322675	0.00945125	2.02451
GO_ATP_DEPENDENT_MICROTUBULE_MOTOR_ACTIVITY_MINUS_END_DIRECTED	19	Up	0.000324436	0.00946434	2.02391
GO_FICOLIN_1_RICH_GRANULE_MEMBRANE	71	Down	0.000325017	0.00946434	2.02391
GO_POSITIVE_REGULATION_OF_MICROGLIAL_CELL_MIGRATION	5	Down	0.000326889	0.00949118	2.02268
GO_VACUOLAR_PART	552	Down	0.000328051	0.0094973	2.0224
GO_POSITIVE_REGULATION_OF_VASCULAR_ENDOTHELIAL_GROWTH_FACTOR_PRODUCTION	25	Down	0.000330032	0.00952112	2.02131
GO_POSITIVE_REGULATION_OF_NEUROINFLAMMATORY_RESPONSE	18	Down	0.000331088	0.00952112	2.02131
GO_REGULATION_OF_NEUTROPHIL_ACTIVATION	12	Down	0.000331733	0.00952112	2.02131
GO_POSITIVE_REGULATION_OF_INTERLEUKIN_6_BIOSYNTHETIC_PROCESS	12	Down	0.000336091	0.00961856	2.01689
GO_TERTIARY_GRANULE_LUMEN	55	Down	0.000342679	0.00977908	2.0097
GO_POSITIVE_REGULATION_OF_LEUKOCYTE_CHEMOTAXIS	78	Down	0.000353168	0.0100405	1.99824
GO_POSITIVE_REGULATION_OF_IMMUNE_EFFECTOR_PROCESS	199	Down	0.000353851	0.0100405	1.99824
GO_LYMPHOCYTE_HOMEOSTASIS	61	Down	0.000361875	0.0102391	1.98974
GO_ACTIVATION_OF_CYSTEINE_TYPE_ENDOPEPTIDASE_ACTIVITY	16	Down	0.000364992	0.0102981	1.98724
GO_NEGATIVE_REGULATION_OF_INTERLEUKIN_17_PRODUCTION	12	Down	0.000366488	0.0103112	1.98669
GO_MEMBRANE_REGION	325	Down	0.000376143	0.0105531	1.97662
GO_MHC_PROTEIN_BINDING	34	Down	0.000379877	0.0106166	1.97401
GO_ASTROCYTE_ACTIVATION	20	Down	0.000380532	0.0106166	1.97401
GO_HUMORAL_IMMUNE_RESPONSE_MEDIATED_BY_CIRCULATING_IMMUNOGLOBULIN	46	Down	0.000385079	0.0107136	1.97007
GO_CELL_TRAILING_EDGE	13	Down	0.000389534	0.0108074	1.96628
GO_ENDOCYTIC_VESICLE_MEMBRANE	152	Down	0.000391264	0.0108253	1.96556
GO_ANTIGEN_PROCESSING_AND_PRESENTATION_OF_PEPTIDE_OR_POLYSACCHARIDE_ANTIGEN_VIA_MHC_CLASS_II	92	Down	0.000394037	0.0108719	1.96369
GO_SIDE_OF_MEMBRANE	474	Down	0.000397597	0.0109399	1.96098
GO_TOLL_LIKE_RECEPTOR_3_SIGNALING_PATHWAY	19	Down	0.000403855	0.0110816	1.9554
GO_REGULATION_OF_PEPTIDASE_ACTIVITY	379	Down	0.000407305	0.0111457	1.95289
GO_REGULATION_OF_RESPONSE_TO_EXTERNAL_STIMULUS	731	Down	0.00041328	0.0112583	1.94853
GO_POSITIVE_REGULATION_OF_NITRIC_OXIDE_BIOSYNTHETIC_PROCESS	36	Down	0.000414113	0.0112583	1.94853
GO_VASCULAR_ENDOTHELIAL_GROWTH_FACTOR_PRODUCTION	31	Down	0.000414802	0.0112583	1.94853
GO_POSITIVE_REGULATION_OF_GLIAL_CELL_MIGRATION	9	Down	0.000421647	0.0113948	1.94329
GO_REGULATION_OF_CELL_CELL_ADHESION_MEDIATED_BY_INTEGRIN	11	Down	0.000422113	0.0113948	1.94329
GO_ALPHA_BETA_T_CELL_DIFFERENTIATION	98	Down	0.000424013	0.0114152	1.94252
GO_PEPTIDASE_ACTIVATOR_ACTIVITY	38	Down	0.00042536	0.0114207	1.94231
GO_SECRETION	1571	Down	0.000431345	0.0115503	1.93741
GO_INTERLEUKIN_1_BETA_SECRETION	46	Down	0.000433172	0.0115683	1.93673
GO_ANTIGEN_RECEPTOR_MEDIATED_SIGNALING_PATHWAY	228	Down	0.000439886	0.0117162	1.93121
GO_ENDOLYSOSOME_MEMBRANE	14	Down	0.00044171	0.0117202	1.93106
GO_POSITIVE_REGULATION_OF_LEUKOCYTE_DIFFERENTIATION	147	Down	0.000442679	0.0117202	1.93106
GO_INTERLEUKIN_10_PRODUCTION	54	Down	0.000443557	0.0117202	1.93106
GO_POSITIVE_REGULATION_OF_ALPHA_BETA_T_CELL_ACTIVATION	61	Down	0.000447107	0.0117829	1.92875
GO_LAMELLIPODIUM_ASSEMBLY	63	Down	0.000453096	0.0119093	1.92412
GO_REGULATION_OF_VITAMIN_D_BIOSYNTHETIC_PROCESS	8	Down	0.000461736	0.0121045	1.91705
GO_POSITIVE_REGULATION_OF_CYTOKINE_PRODUCTION_INVOLVED_IN_IMMUNE_RESPONSE	57	Down	0.000468437	0.012248	1.91193
GO_POSITIVE_REGULATION_OF_NATURAL_KILLER_CELL_MEDIATED_IMMUNITY	28	Down	0.000474933	0.0123646	1.90782
GO_POSITIVE_REGULATION_OF_ANTIGEN_RECEPTOR_MEDIATED_SIGNALING_PATHWAY	22	Down	0.000475834	0.0123646	1.90782
GO_NEGATIVE_REGULATION_OF_B_CELL_RECEPTOR_SIGNALING_PATHWAY	8	Down	0.000476608	0.0123646	1.90782
GO_PROTEIN_PHOSPHORYLATED_AMINO_ACID_BINDING	50	Down	0.000486132	0.012579	1.90035
GO_INTEGRIN_BINDING	126	Down	0.000497718	0.0128441	1.8913
GO_POSITIVE_REGULATION_OF_SUPEROXIDE_ANION_GENERATION	18	Down	0.000499474	0.0128441	1.8913
GO_POSITIVE_REGULATION_OF_INTERLEUKIN_1_PRODUCTION	51	Down	0.000500235	0.0128441	1.8913
GO_ATP_BIOSYNTHETIC_PROCESS	44	Down	0.000504462	0.0129194	1.88876
GO_GERM_CELL_MIGRATION	8	Down	0.000509692	0.01302	1.88539
GO_POSITIVE_REGULATION_OF_CHEMOKINE_C_X_C_MOTIF_LIGAND_2_PRODUCTION	8	Down	0.000517448	0.0131587	1.88079
GO_INTERSPECIES_INTERACTION_BETWEEN_ORGANISMS	908	Down	0.000517757	0.0131587	1.88079
GO_NATURAL_KILLER_CELL_MEDIATED_IMMUNITY	65	Down	0.000521315	0.0132155	1.87892
GO_NATURAL_KILLER_CELL_ACTIVATION	65	Down	0.000523529	0.013238	1.87818
GO_TOLL_LIKE_RECEPTOR_BINDING	11	Down	0.000527462	0.0133038	1.87603
GO_SUBPALLIUM_DEVELOPMENT	25	Up	0.000536995	0.0135101	1.86934
GO_POSITIVE_REGULATION_OF_LEUKOCYTE_ADHESION_TO_VASCULAR_ENDOTHELIAL_CELL	11	Down	0.000545365	0.0136747	1.86408
GO_ASTROCYTE_CELL_MIGRATION	8	Down	0.000546275	0.0136747	1.86408
GO_POSITIVE_REGULATION_OF_TUMOR_NECROSIS_FACTOR_BIOSYNTHETIC_PROCESS	13	Down	0.000549304	0.0137107	1.86294
GO_POSITIVE_REGULATION_OF_EPITHELIAL_CELL_PROLIFERATION_INVOLVED_IN_LUNG_MORPHOGENESIS	5	Up	0.00055046	0.0137107	1.86294
GO_REGULATION_OF_ANTIGEN_RECEPTOR_MEDIATED_SIGNALING_PATHWAY	66	Down	0.000552185	0.0137195	1.86266
GO_NEGATIVE_REGULATION_OF_LEUKOCYTE_MEDIATED_IMMUNITY	59	Down	0.000555363	0.0137642	1.86125
GO_COLLAGEN_CONTAINING_EXTRACELLULAR_MATRIX	393	Down	0.000564051	0.0139449	1.85558
GO_REGULATION_OF_MONOCYTE_CHEMOTAXIS	22	Down	0.000568767	0.0140052	1.85371
GO_IMMUNOGLOBULIN_BINDING	23	Down	0.000569295	0.0140052	1.85371
GO_CELLULAR_RESPONSE_TO_LOW_DENSITY_LIPOPROTEIN_PARTICLE_STIMULUS	18	Down	0.000577319	0.0141677	1.8487
GO_BONE_RESORPTION	55	Down	0.000580994	0.014223	1.84701
GO_T_CELL_ACTIVATION_INVOLVED_IN_IMMUNE_RESPONSE	94	Down	0.000585296	0.0142932	1.84487
GO_ACUTE_PHASE_RESPONSE	55	Down	0.000588856	0.0143451	1.8433
GO_CHEMOKINE_SECRETION	22	Down	0.000593287	0.0144179	1.8411
GO_REGULATION_OF_GERMINAL_CENTER_FORMATION	9	Down	0.000595493	0.0144364	1.84054
GO_VACUOLE	750	Down	0.000601428	0.0145449	1.83729
GO_PROTEOGLYCAN_BINDING	33	Down	0.000604241	0.0145777	1.83631
GO_MELANOSOME_MEMBRANE	14	Down	0.000606009	0.0145851	1.83609
GO_MICROTUBULE_MOTOR_ACTIVITY	84	Up	0.000620423	0.0148961	1.82693
GO_TISSUE_REMODELING	151	Down	0.000631739	0.0151075	1.82081
GO_CD4_POSITIVE_ALPHA_BETA_T_CELL_ACTIVATION	85	Down	0.000634593	0.0151075	1.82081
GO_CELL_SUBSTRATE_JUNCTION	413	Down	0.000635161	0.0151075	1.82081
GO_INTERLEUKIN_8_BIOSYNTHETIC_PROCESS	13	Down	0.000635276	0.0151075	1.82081
GO_REGULATION_OF_ALCOHOL_BIOSYNTHETIC_PROCESS	73	Down	0.000642558	0.0152443	1.81689
GO_REGULATION_OF_LYMPHOCYTE_MEDIATED_IMMUNITY	144	Down	0.000648468	0.0153481	1.81395
GO_PHOSPHOTYROSINE_RESIDUE_BINDING	40	Down	0.000652899	0.0154164	1.81202
GO_NEGATIVE_REGULATION_OF_MAST_CELL_DEGRANULATION	6	Down	0.000661113	0.0155733	1.80762
GO_NEGATIVE_REGULATION_OF_MAST_CELL_ACTIVATION	14	Down	0.000662662	0.0155733	1.80762
GO_REACTIVE_OXYGEN_SPECIES_BIOSYNTHETIC_PROCESS	101	Down	0.000672112	0.0157584	1.80249
GO_HEPARIN_BINDING	153	Down	0.000681044	0.0159304	1.79777
GO_MACROPHAGE_FUSION	5	Down	0.000705876	0.0164726	1.78324
GO_NEGATIVE_REGULATION_OF_LEUKOCYTE_CELL_CELL_ADHESION	123	Down	0.00072165	0.0168015	1.77465
GO_SODIUM_INDEPENDENT_ORGANIC_ANION_TRANSPORT	19	Down	0.000727081	0.0168886	1.77241
GO_NEGATIVE_REGULATION_OF_MULTI_ORGANISM_PROCESS	175	Down	0.000731941	0.0169362	1.77119
GO_CRANIAL_NERVE_FORMATION	5	Down	0.000732521	0.0169362	1.77119
GO_POSITIVE_REGULATION_OF_PHOSPHOLIPASE_ACTIVITY	56	Down	0.000745686	0.0171984	1.76451
GO_OXIDATIVE_PHOSPHORYLATION	132	Down	0.000747308	0.0171984	1.76451
GO_NEUROTRANSMITTER_BIOSYNTHETIC_PROCESS	89	Down	0.000755718	0.017352	1.76065
GO_PRODUCTION_OF_MOLECULAR_MEDIATOR_OF_IMMUNE_RESPONSE	190	Down	0.000775418	0.0177635	1.75047
GO_ANTIGEN_PROCESSING_AND_PRESENTATION_OF_PEPTIDE_ANTIGEN_VIA_MHC_CLASS_IB	4	Down	0.000784922	0.0179043	1.74704
GO_POSITIVE_REGULATION_OF_INTEGRIN_ACTIVATION	8	Down	0.000786421	0.0179043	1.74704
GO_AZUROPHIL_GRANULE_MEMBRANE	57	Down	0.000788045	0.0179043	1.74704
GO_MYELOID_LEUKOCYTE_CYTOKINE_PRODUCTION	36	Down	0.000788734	0.0179043	1.74704
GO_REGULATION_OF_MYELOID_LEUKOCYTE_DIFFERENTIATION	119	Down	0.000790805	0.0179106	1.74689
GO_COLLAGEN_CATABOLIC_PROCESS	42	Down	0.000796819	0.0179748	1.74534
GO_NEGATIVE_REGULATION_OF_VIRAL_PROCESS	101	Down	0.00079724	0.0179748	1.74534
GO_NEGATIVE_REGULATION_OF_IMMUNE_EFFECTOR_PROCESS	123	Down	0.000813774	0.0183062	1.7374
GO_REGULATION_OF_CYSTEINE_TYPE_ENDOPEPTIDASE_ACTIVITY	218	Down	0.000822417	0.0184591	1.73379
GO_REGULATION_OF_PRODUCTION_OF_MOLECULAR_MEDIATOR_OF_IMMUNE_RESPONSE	142	Down	0.00083325	0.0186603	1.72908
GO_POSITIVE_REGULATION_OF_LYMPHOCYTE_CHEMOTAXIS	18	Down	0.000842114	0.0188166	1.72546
GO_POSITIVE_REGULATION_OF_MONONUCLEAR_CELL_MIGRATION	20	Down	0.000848129	0.0189087	1.72334
GO_CRANIOFACIAL_SUTURE_MORPHOGENESIS	16	Down	0.000852301	0.0189594	1.72217
GO_CELL_SURFACE	752	Down	0.000856933	0.0190201	1.72079
GO_NEGATIVE_REGULATION_OF_SYSTEMIC_ARTERIAL_BLOOD_PRESSURE	19	Down	0.000870482	0.019278	1.71494
GO_REGULATION_OF_REACTIVE_OXYGEN_SPECIES_BIOSYNTHETIC_PROCESS	82	Down	0.000876507	0.0193685	1.7129
GO_NEGATIVE_REGULATION_OF_LEUKOCYTE_CHEMOTAXIS	17	Down	0.00087966	0.0193952	1.71231
GO_CYTOKINE_RECEPTOR_BINDING	236	Down	0.000884799	0.0194656	1.71073
GO_CYSTEINE_TYPE_ENDOPEPTIDASE_INHIBITOR_ACTIVITY	44	Down	0.000890107	0.0195393	1.70909
GO_VASCULAR_ENDOTHELIAL_GROWTH_FACTOR_RECEPTOR_SIGNALING_PATHWAY	91	Down	0.000893804	0.0195774	1.70824
GO_VITAMIN_D_BIOSYNTHETIC_PROCESS	12	Down	0.000906286	0.0197843	1.70368
GO_TOLL_LIKE_RECEPTOR_2_SIGNALING_PATHWAY	15	Down	0.000907208	0.0197843	1.70368
GO_TOLERANCE_INDUCTION	30	Down	0.00092288	0.0200822	1.69719
GO_DENDRITIC_CELL_ANTIGEN_PROCESSING_AND_PRESENTATION	11	Down	0.000928011	0.0201141	1.6965
GO_POSITIVE_REGULATION_OF_B_CELL_PROLIFERATION	38	Down	0.000928374	0.0201141	1.6965
GO_POSITIVE_REGULATION_OF_ALPHA_BETA_T_CELL_PROLIFERATION	20	Down	0.000944601	0.0203889	1.69061
GO_CYTOPLASMIC_VESICLE_PART	1466	Down	0.000945142	0.0203889	1.69061
GO_MHC_CLASS_I_PROTEIN_BINDING	23	Down	0.000950573	0.0204619	1.68905
GO_LEUKOCYTE_ADHESION_TO_VASCULAR_ENDOTHELIAL_CELL	31	Down	0.000984887	0.021155	1.67459
GO_LOW_DENSITY_LIPOPROTEIN_PARTICLE_BINDING	15	Down	0.000999924	0.0213905	1.66978
GO_ACUTE_INFLAMMATORY_RESPONSE	115	Down	0.00100192	0.0213905	1.66978
GO_LYMPHOCYTE_DIFFERENTIATION	328	Down	0.00100387	0.0213905	1.66978
GO_POSITIVE_REGULATION_OF_NF_KAPPAB_TRANSCRIPTION_FACTOR_ACTIVITY	152	Down	0.00100442	0.0213905	1.66978
GO_OSTEOCLAST_DIFFERENTIATION	95	Down	0.00101192	0.0214843	1.66788
GO_LABYRINTHINE_LAYER_DEVELOPMENT	43	Down	0.00101366	0.0214843	1.66788
GO_NEGATIVE_REGULATION_OF_PRODUCTION_OF_MOLECULAR_MEDIATOR_OF_IMMUNE_RESPONSE	43	Down	0.00101528	0.0214843	1.66788
GO_INTERLEUKIN_1_SECRETION	53	Down	0.0010194	0.0215259	1.66704
GO_REGULATION_OF_COAGULATION	78	Down	0.00102179	0.021531	1.66694
GO_RESPONSE_TO_AMYLOID_BETA	40	Down	0.00102634	0.0215812	1.66593
GO_PARACRINE_SIGNALING	7	Down	0.0010449	0.0219254	1.65905
GO_DETOXIFICATION	105	Down	0.00105677	0.022128	1.65506
GO_LEUKOCYTE_TETHERING_OR_ROLLING	23	Down	0.0010687	0.0223309	1.65109
GO_T_CELL_CHEMOTAXIS	20	Down	0.00108647	0.0226531	1.64487
GO_FATTY_ACID_BINDING	26	Down	0.00109052	0.0226531	1.64487
GO_GLIAL_CELL_MIGRATION	47	Down	0.00109254	0.0226531	1.64487
GO_BONE_REMODELING	79	Down	0.00109319	0.0226531	1.64487
GO_POSITIVE_REGULATION_OF_INFLAMMATORY_RESPONSE_TO_ANTIGENIC_STIMULUS	11	Down	0.00109587	0.0226617	1.64471
GO_CYTOPLASMIC_TRANSLATION	92	Down	0.00110538	0.0227698	1.64264
GO_RESPONSE_TO_INTERLEUKIN_1	189	Down	0.00110566	0.0227698	1.64264
GO_INTERLEUKIN_1_PRODUCTION	96	Down	0.00111478	0.0229104	1.63997
GO_POSITIVE_REGULATION_OF_RECEPTOR_SIGNALING_PATHWAY_VIA_STAT	81	Down	0.00113218	0.0232202	1.63413
GO_REGULATION_OF_ANTIGEN_PROCESSING_AND_PRESENTATION_OF_PEPTIDE_OR_POLYSACCHARIDE_ANTIGEN_VIA_MHC_CLASS_II	5	Down	0.00114518	0.0234253	1.63031
GO_REGULATION_OF_NATURAL_KILLER_CELL_MEDIATED_IMMUNITY	49	Down	0.00114883	0.0234253	1.63031
GO_REGULATION_OF_SYMBIOSIS_ENCOMPASSING_MUTUALISM_THROUGH_PARASITISM	226	Down	0.00114922	0.0234253	1.63031
GO_C_X3_C_CHEMOKINE_BINDING	5	Down	0.0011662	0.0237231	1.62483
GO_EXTRACELLULAR_STRUCTURE_ORGANIZATION	392	Down	0.00117594	0.0238724	1.6221
GO_STRIATUM_DEVELOPMENT	19	Up	0.00119132	0.0241356	1.61734
GO_NEGATIVE_REGULATION_OF_LEUKOCYTE_DIFFERENTIATION	99	Down	0.00119778	0.0242175	1.61587
GO_POSITIVE_REGULATION_OF_OSTEOBLAST_DIFFERENTIATION	62	Down	0.00121621	0.0245405	1.61012
GO_ROUGH_ENDOPLASMIC_RETICULUM	83	Down	0.00122149	0.0245973	1.60911
GO_DOSAGE_COMPENSATION	18	Up	0.00123374	0.024748	1.60646
GO_REGULATION_OF_PLASMINOGEN_ACTIVATION	14	Down	0.00123393	0.024748	1.60646
GO_CELLULAR_RESPONSE_TO_MECHANICAL_STIMULUS	77	Down	0.00124056	0.024831	1.60501
GO_I_KAPPAB_KINASE_NF_KAPPAB_SIGNALING	261	Down	0.00124724	0.0248572	1.60455
GO_DENDRITIC_CELL_CYTOKINE_PRODUCTION	12	Down	0.00124906	0.0248572	1.60455
GO_CD4_RECEPTOR_BINDING	9	Down	0.00124933	0.0248572	1.60455
GO_REGULATION_OF_RESPONSE_TO_CYTOKINE_STIMULUS	163	Down	0.00125773	0.0249746	1.6025
GO_ENTRY_INTO_OTHER_ORGANISM_INVOLVED_IN_SYMBIOTIC_INTERACTION	145	Down	0.00126356	0.0250405	1.60136
GO_POSITIVE_REGULATION_OF_MAST_CELL_ACTIVATION_INVOLVED_IN_IMMUNE_RESPONSE	13	Down	0.00127985	0.0253132	1.59665
GO_REGULATION_OF_RELEASE_OF_CYTOCHROME_C_FROM_MITOCHONDRIA	47	Down	0.0012826	0.0253175	1.59658
GO_RESPONSE_TO_INTERLEUKIN_12	50	Down	0.00129348	0.0254818	1.59377
GO_LONG_CHAIN_FATTY_ACID_BIOSYNTHETIC_PROCESS	23	Down	0.00129705	0.0255019	1.59343
GO_RESPONSE_TO_LIPOTEICHOIC_ACID	10	Down	0.00130384	0.025533	1.5929
GO_REGULATION_OF_NAD_P_H_OXIDASE_ACTIVITY	10	Down	0.00130514	0.025533	1.5929
GO_INTERFERON_ALPHA_BIOSYNTHETIC_PROCESS	5	Down	0.0013063	0.025533	1.5929
GO_FRUCTOSE_METABOLIC_PROCESS	12	Down	0.0013147	0.025647	1.59096
GO_ANTIGEN_PROCESSING_AND_PRESENTATION_OF_EXOGENOUS_PEPTIDE_ANTIGEN_VIA_MHC_CLASS_I_TAP_INDEPENDENT	4	Down	0.00132289	0.0257267	1.58962
GO_ATP_SYNTHESIS_COUPLED_ELECTRON_TRANSPORT	92	Down	0.00132411	0.0257267	1.58962
GO_REGULATION_OF_MEGAKARYOCYTE_DIFFERENTIATION	73	Up	0.00132652	0.0257267	1.58962
GO_REGULATION_OF_RECEPTOR_SIGNALING_PATHWAY_VIA_STAT	112	Down	0.00134563	0.0260469	1.58424
GO_BLOC_COMPLEX	19	Down	0.00135184	0.0260924	1.58349
GO_INTERLEUKIN_2_BIOSYNTHETIC_PROCESS	21	Down	0.00135321	0.0260924	1.58349
GO_COMPLEMENT_ACTIVATION	59	Down	0.00137389	0.0264401	1.57774
GO_ICOSANOID_BIOSYNTHETIC_PROCESS	33	Down	0.00138348	0.0265735	1.57555
GO_REGULATION_OF_ACUTE_INFLAMMATORY_RESPONSE	44	Down	0.00141126	0.0270549	1.56775
GO_NEGATIVE_REGULATION_OF_MACROPHAGE_ACTIVATION	15	Down	0.0014287	0.0273369	1.56325
GO_AMYLOID_BETA_BINDING	84	Down	0.0014377	0.0274164	1.56199
GO_MACROPHAGE_INFLAMMATORY_PROTEIN_1_ALPHA_PRODUCTION	10	Down	0.00143835	0.0274164	1.56199
GO_GROWTH_FACTOR_BINDING	134	Down	0.00145013	0.0275884	1.55927
GO_SCAR_COMPLEX	8	Down	0.00145592	0.0276458	1.55837
GO_POSITIVE_REGULATION_OF_INTERLEUKIN_1_SECRETION	36	Down	0.00146475	0.0276482	1.55833
GO_AMYLOID_BETA_CLEARANCE	31	Down	0.00146509	0.0276482	1.55833
GO_POSITIVE_REGULATION_OF_MAST_CELL_ACTIVATION	18	Down	0.00146711	0.0276482	1.55833
GO_ENDOCYTIC_VESICLE	275	Down	0.00146711	0.0276482	1.55833
GO_NEGATIVE_REGULATION_OF_LEUKOCYTE_MIGRATION	45	Down	0.00148117	0.0278604	1.55501
GO_RADIAL_SPOKE	5	Up	0.00149361	0.0279613	1.55344
GO_REGULATION_OF_CHEMOTAXIS	195	Down	0.00149401	0.0279613	1.55344
GO_REGULATION_OF_RESPONSE_TO_INTERFERON_GAMMA	26	Down	0.00149707	0.0279613	1.55344
GO_FC_EPSILON_RECEPTOR_SIGNALING_PATHWAY	117	Down	0.00149773	0.0279613	1.55344
GO_K63_LINKED_POLYUBIQUITIN_MODIFICATION_DEPENDENT_PROTEIN_BINDING	21	Down	0.00150691	0.0280802	1.5516
GO_INTERLEUKIN_23_PRODUCTION	6	Down	0.00153616	0.028572	1.54406
GO_DEATH_INDUCING_SIGNALING_COMPLEX	8	Down	0.00154823	0.0287431	1.54147
GO_REGULATION_OF_LAMELLIPODIUM_ORGANIZATION	44	Down	0.00155657	0.0288442	1.53994
GO_NIK_NF_KAPPAB_SIGNALING	162	Down	0.00156203	0.0288918	1.53922
GO_PREASSEMBLY_OF_GPI_ANCHOR_IN_ER_MEMBRANE	17	Up	0.00157636	0.0291029	1.53606
GO_ATP_DEPENDENT_MICROTUBULE_MOTOR_ACTIVITY	46	Up	0.00158627	0.0292319	1.53414
GO_INTERLEUKIN_6_PRODUCTION	141	Down	0.00160743	0.0295673	1.52919
GO_PINOCYTOSIS	20	Down	0.00161275	0.0296106	1.52855
GO_CARBOHYDRATE_BINDING	240	Down	0.00162827	0.0298407	1.52519
GO_NEGATIVE_REGULATION_OF_MACROPHAGE_MIGRATION	13	Down	0.00164475	0.0300874	1.52161
GO_CILIUM_ORGANIZATION	371	Up	0.0016499	0.0301266	1.52105
GO_NEGATIVE_REGULATION_OF_PEPTIDASE_ACTIVITY	206	Down	0.00165876	0.030233	1.51952
GO_T_HELPER_1_TYPE_IMMUNE_RESPONSE	40	Down	0.00168572	0.0306685	1.51331
GO_UBIQUITIN_LIGASE_INHIBITOR_ACTIVITY	5	Down	0.00168939	0.0306794	1.51315
GO_VESTIBULOCOCHLEAR_NERVE_MORPHOGENESIS	4	Down	0.00171069	0.0310098	1.5085
GO_PEPTIDASE_ACTIVATOR_ACTIVITY_INVOLVED_IN_APOPTOTIC_PROCESS	18	Down	0.0017163	0.031017	1.5084
GO_RESPIRATORY_CHAIN_COMPLEX	82	Down	0.0017173	0.031017	1.5084
GO_POSITIVE_REGULATION_OF_EPITHELIAL_TO_MESENCHYMAL_TRANSITION	47	Down	0.00172299	0.0310457	1.508
GO_RESPONSE_TO_INTERLEUKIN_6	37	Down	0.00172511	0.0310457	1.508
GO_RECEPTOR_SIGNALING_PATHWAY_VIA_STAT	130	Down	0.00173422	0.0311535	1.50649
GO_AEROBIC_RESPIRATION	86	Down	0.00176675	0.0316713	1.49933
GO_POSITIVE_REGULATION_OF_MYELOID_LEUKOCYTE_DIFFERENTIATION	54	Down	0.00176938	0.0316713	1.49933
GO_POSITIVE_REGULATION_OF_I_KAPPAB_KINASE_NF_KAPPAB_SIGNALING	181	Down	0.00177399	0.031697	1.49898
GO_REGULATION_OF_RESPONSE_TO_BIOTIC_STIMULUS	139	Down	0.00179073	0.0318851	1.49641
GO_REGULATION_OF_CELLULAR_RESPONSE_TO_MACROPHAGE_COLONY_STIMULATING_FACTOR_STIMULUS	5	Down	0.0017909	0.0318851	1.49641
GO_NECROTIC_CELL_DEATH	49	Down	0.00180791	0.0321306	1.49308
GO_MEMBRANE_RAFT_ASSEMBLY	10	Down	0.00181438	0.0321883	1.4923
GO_NEGATIVE_REGULATION_OF_ENDOTHELIAL_CELL_PROLIFERATION	37	Down	0.00182412	0.0322953	1.49086
GO_NEGATIVE_REGULATION_OF_ANTIGEN_PROCESSING_AND_PRESENTATION	15	Down	0.00182688	0.0322953	1.49086
GO_TYROSINE_PHOSPHORYLATION_OF_STAT_PROTEIN	72	Down	0.00183578	0.0323127	1.49063
GO_CEREBRAL_CORTEX_GABAERGIC_INTERNEURON_DIFFERENTIATION	11	Up	0.00184158	0.0323127	1.49063
GO_EMBRYO_IMPLANTATION	44	Down	0.00184256	0.0323127	1.49063
GO_EXTRACELLULAR_MATRIX_BINDING	54	Down	0.00184331	0.0323127	1.49063
GO_TRNA_CATABOLIC_PROCESS	8	Down	0.00184404	0.0323127	1.49063
GO_BORC_COMPLEX	8	Down	0.00187194	0.0327443	1.48486
GO_CELLULAR_DETOXIFICATION	100	Down	0.00188299	0.0328799	1.48307
GO_CONDENSED_NUCLEAR_CHROMOSOME_CENTROMERIC_REGION	24	Up	0.00188831	0.0329135	1.48263
GO_REGULATION_OF_CELL_ADHESION	650	Down	0.00189151	0.0329135	1.48263
GO_OUTER_DYNEIN_ARM_ASSEMBLY	17	Up	0.00189929	0.0329915	1.4816
GO_INTERLEUKIN_6_BIOSYNTHETIC_PROCESS	22	Down	0.00190691	0.0330311	1.48108
GO_SELF_PROTEOLYSIS	6	Down	0.00190873	0.0330311	1.48108
GO_SMOOTH_MUSCLE_CELL_MIGRATION	67	Down	0.00191149	0.0330311	1.48108
GO_MUSCLE_CELL_MIGRATION	80	Down	0.00191711	0.033071	1.48055
GO_REGULATION_OF_CILIUM_BEAT_FREQUENCY	10	Up	0.00193051	0.0332202	1.4786
GO_PROTEASE_BINDING	116	Down	0.00193241	0.0332202	1.4786
GO_CILIARY_BASAL_BODY	119	Up	0.00196616	0.0337423	1.47183
GO_CD8_POSITIVE_ALPHA_BETA_T_CELL_ACTIVATION	29	Down	0.00197654	0.0338623	1.47028
GO_REGULATION_OF_MULTI_ORGANISM_PROCESS	386	Down	0.00198218	0.0338779	1.47008
GO_TUMOR_NECROSIS_FACTOR_BIOSYNTHETIC_PROCESS	27	Down	0.00198424	0.0338779	1.47008
GO_HISTAMINE_PRODUCTION_INVOLVED_IN_INFLAMMATORY_RESPONSE	7	Down	0.00199366	0.0339575	1.46906
GO_PROTEIN_DNA_COMPLEX	169	Up	0.00199748	0.0339575	1.46906
GO_NUCLEAR_TRANSCRIBED_MRNA_CATABOLIC_PROCESS	206	Down	0.0019991	0.0339575	1.46906
GO_GLYCOSAMINOGLYCAN_BINDING	203	Down	0.00201361	0.0340945	1.46732
GO_REGULATION_OF_ALPHA_BETA_T_CELL_DIFFERENTIATION	60	Down	0.00201399	0.0340945	1.46732
GO_REGULATION_OF_SYSTEMIC_ARTERIAL_BLOOD_PRESSURE_BY_NOREPINEPHRINE_EPINEPHRINE	9	Down	0.00205112	0.0346643	1.46012
GO_INTEGRIN_MEDIATED_SIGNALING_PATHWAY	101	Down	0.00206079	0.0347688	1.45881
GO_POSITIVE_REGULATION_OF_PEPTIDYL_TYROSINE_PHOSPHORYLATION	179	Down	0.00208476	0.0351141	1.45452
GO_REGULATION_OF_PEPTIDYL_TYROSINE_PHOSPHORYLATION	239	Down	0.00211152	0.0355048	1.44971
GO_TUMOR_NECROSIS_FACTOR_RECEPTOR_SUPERFAMILY_BINDING	46	Down	0.00211695	0.0355363	1.44933
GO_REGULATION_OF_LAMELLIPODIUM_ASSEMBLY	32	Down	0.0021471	0.0359468	1.44434
GO_CILIUM	571	Up	0.0021486	0.0359468	1.44434
GO_POSITIVE_REGULATION_OF_LIPASE_ACTIVITY	67	Down	0.0021794	0.036401	1.43889
GO_CILIARY_PART	428	Up	0.00219502	0.0365404	1.43723
GO_SPERM_AXONEME_ASSEMBLY	12	Up	0.00219506	0.0365404	1.43723
GO_SUPEROXIDE_GENERATING_NADPH_OXIDASE_ACTIVATOR_ACTIVITY	7	Down	0.00220125	0.0365825	1.43673
GO_REGULATION_OF_SYNCYTIUM_FORMATION_BY_PLASMA_MEMBRANE_FUSION	29	Down	0.00220585	0.0365981	1.43654
GO_NEGATIVE_REGULATION_OF_T_CELL_PROLIFERATION	61	Down	0.00221452	0.0366809	1.43556
GO_RNA_POLYMERASE_III_COMPLEX	17	Down	0.00222727	0.0368311	1.43379
GO_VESICLE_MEMBRANE	770	Down	0.00223443	0.0368884	1.43311
GO_CYSTEINE_TYPE_ENDOPEPTIDASE_ACTIVATOR_ACTIVITY_INVOLVED_IN_APOPTOTIC_PROCESS	15	Down	0.00226949	0.0373629	1.42756
GO_POSITIVE_REGULATION_OF_ALPHA_BETA_T_CELL_DIFFERENTIATION	45	Down	0.00227319	0.0373629	1.42756
GO_SPERMIDINE_METABOLIC_PROCESS	4	Down	0.00227439	0.0373629	1.42756
GO_MITOCHONDRIAL_RESPIRATORY_CHAIN_COMPLEX_I	51	Down	0.00228934	0.0375467	1.42543
GO_T_HELPER_1_CELL_CYTOKINE_PRODUCTION	7	Down	0.0022952	0.0375811	1.42503
GO_NEURON_FATE_SPECIFICATION	26	Up	0.00230097	0.0376138	1.42465
GO_POSITIVE_REGULATION_OF_TYROSINE_PHOSPHORYLATION_OF_STAT_PROTEIN	60	Down	0.00235002	0.0383529	1.4162
GO_POSITIVE_REGULATION_OF_INTERLEUKIN_10_PRODUCTION	36	Down	0.00236202	0.0384426	1.41519
GO_NEGATIVE_REGULATION_OF_INNATE_IMMUNE_RESPONSE	60	Down	0.00236321	0.0384426	1.41519
GO_REGULATION_OF_VIRAL_LIFE_CYCLE	147	Down	0.00238182	0.0386824	1.41249
GO_NEGATIVE_REGULATION_OF_CD4_POSITIVE_ALPHA_BETA_T_CELL_ACTIVATION	27	Down	0.00241678	0.0391864	1.40686
GO_LIPOXIN_BIOSYNTHETIC_PROCESS	6	Down	0.00243855	0.0394753	1.40368
GO_POSITIVE_REGULATION_OF_NEUTROPHIL_ACTIVATION	4	Down	0.00244701	0.0395482	1.40287
GO_POSITIVE_REGULATION_OF_LYMPHOCYTE_DIFFERENTIATION	96	Down	0.00245204	0.0395654	1.40268
GO_RIBONUCLEOSIDE_TRIPHOSPHATE_BIOSYNTHETIC_PROCESS	59	Down	0.00245972	0.0396254	1.40203
GO_B_CELL_DIFFERENTIATION	113	Down	0.0024753	0.0397862	1.40027
GO_RESPONSE_TO_TUMOR_NECROSIS_FACTOR	281	Down	0.00247767	0.0397862	1.40027
GO_NON_MEMBRANE_SPANNING_PROTEIN_TYROSINE_KINASE_ACTIVITY	46	Down	0.0024871	0.0398734	1.39932
GO_POSITIVE_REGULATION_OF_CELLULAR_EXTRAVASATION	13	Down	0.00253346	0.0405516	1.39199
GO_RESPIRASOME	95	Down	0.00257975	0.0412265	1.38482
GO_CEREBRAL_CORTEX_NEURON_DIFFERENTIATION	23	Up	0.00259695	0.0414351	1.38263
GO_5S_RRNA_BINDING	11	Down	0.00260702	0.0415293	1.38165
GO_MULTINUCLEAR_OSTEOCLAST_DIFFERENTIATION	7	Down	0.00261401	0.0415621	1.3813
GO_FRUCTOSE_BINDING	7	Down	0.00261973	0.0415621	1.3813
GO_CARBOHYDRATE_DERIVATIVE_CATABOLIC_PROCESS	177	Down	0.00262156	0.0415621	1.3813
GO_FOAM_CELL_DIFFERENTIATION	32	Down	0.00263509	0.0417104	1.37976
GO_REGULATION_OF_CALCIDIOL_1_MONOOXYGENASE_ACTIVITY	6	Down	0.00265912	0.0419968	1.37678
GO_REGULATION_OF_MYD88_INDEPENDENT_TOLL_LIKE_RECEPTOR_SIGNALING_PATHWAY	8	Down	0.00266159	0.0419968	1.37678
GO_DEFENSE_RESPONSE_TO_GRAM_POSITIVE_BACTERIUM	63	Down	0.00267489	0.0420431	1.37631
GO_MHC_CLASS_II_PROTEIN_COMPLEX_BINDING	16	Down	0.00267565	0.0420431	1.37631
GO_EUKARYOTIC_TRANSLATION_INITIATION_FACTOR_3_COMPLEX	16	Down	0.00268022	0.0420431	1.37631
GO_REGULATION_OF_LIPOPOLYSACCHARIDE_MEDIATED_SIGNALING_PATHWAY	33	Down	0.00268136	0.0420431	1.37631
GO_RRNA_BINDING	61	Down	0.00270545	0.0423543	1.3731
GO_SYNAPSE_PRUNING	10	Down	0.00271534	0.0424425	1.3722
GO_NEGATIVE_REGULATION_OF_SMOOTH_MUSCLE_CELL_PROLIFERATION	44	Down	0.00272765	0.042443	1.37219
GO_MICROGLIA_DIFFERENTIATION	5	Down	0.00272922	0.042443	1.37219
GO_REGULATION_OF_MYELOID_DENDRITIC_CELL_ACTIVATION	6	Down	0.00273124	0.042443	1.37219
GO_ADENYLATE_CYCLASE_ACTIVATING_ADRENERGIC_RECEPTOR_SIGNALING_PATHWAY_INVOLVED_IN_HEART_PROCESS	7	Down	0.00273373	0.042443	1.37219
GO_CHROMOSOME_CONDENSATION	38	Up	0.00273661	0.042443	1.37219
GO_PLASMA_MEMBRANE_BOUNDED_CELL_PROJECTION_CYTOPLASM	198	Up	0.00277313	0.0428958	1.36759
GO_EXTRACELLULAR_MATRIX	500	Down	0.0027744	0.0428958	1.36759
GO_PROTEIN_COMPLEX_INVOLVED_IN_CELL_ADHESION	36	Down	0.00278317	0.042965	1.36689
GO_ENDOLYSOSOME_LUMEN	5	Down	0.00280943	0.0433034	1.36348
GO_SYNAPTIC_VESICLE_CYTOSKELETAL_TRANSPORT	18	Down	0.00281786	0.0433664	1.36285
GO_REGULATION_OF_TOLL_LIKE_RECEPTOR_SIGNALING_PATHWAY	72	Down	0.0028466	0.0436844	1.35967
GO_DYNEIN_LIGHT_INTERMEDIATE_CHAIN_BINDING	32	Up	0.00284839	0.0436844	1.35967
GO_T_CELL_MEDIATED_IMMUNITY	98	Down	0.00285165	0.0436844	1.35967
GO_SUPEROXIDE_GENERATING_NADPH_OXIDASE_ACTIVITY	9	Down	0.00285813	0.0437168	1.35935
GO_POSITIVE_REGULATION_OF_CELL_CELL_ADHESION_MEDIATED_BY_INTEGRIN	6	Down	0.00287365	0.0438332	1.3582
GO_REGULATION_OF_LYMPHOCYTE_DIFFERENTIATION	164	Down	0.00287452	0.0438332	1.3582
GO_INTERLEUKIN_2_PRODUCTION	62	Down	0.00288153	0.0438731	1.3578
GO_INSULIN_LIKE_GROWTH_FACTOR_BINDING_PROTEIN_COMPLEX	5	Down	0.00288659	0.0438831	1.3577
GO_POSITIVE_REGULATION_OF_HUMORAL_IMMUNE_RESPONSE	16	Down	0.00289409	0.0439304	1.35724
GO_REGULATION_OF_T_HELPER_1_CELL_CYTOKINE_PRODUCTION	5	Down	0.00293442	0.0444749	1.35188
GO_NEGATIVE_REGULATION_OF_ALPHA_BETA_T_CELL_ACTIVATION	43	Down	0.00294122	0.0445105	1.35154
GO_MATURE_B_CELL_DIFFERENTIATION	26	Down	0.00295446	0.0446431	1.35025
GO_T_CELL_RECEPTOR_SIGNALING_PATHWAY	185	Down	0.00297583	0.0448982	1.34777
GO_MONOTERPENOID_METABOLIC_PROCESS	5	Down	0.00300592	0.0452837	1.34406
GO_C_C_CHEMOKINE_BINDING	22	Down	0.00301834	0.0454025	1.34292
GO_POSITIVE_REGULATION_OF_OSSIFICATION	84	Down	0.00303304	0.0455549	1.34146
GO_CARGO_RECEPTOR_ACTIVITY	85	Down	0.00304416	0.0456532	1.34053
GO_ASTROCYTE_DEVELOPMENT	38	Down	0.00305841	0.0457981	1.33915
GO_PROTEIN_LIPID_COMPLEX_BINDING	30	Down	0.00306556	0.0458365	1.33879
GO_NEGATIVE_REGULATION_OF_HUMORAL_IMMUNE_RESPONSE	14	Down	0.00307268	0.0458743	1.33843
GO_CENTROMERE_COMPLEX_ASSEMBLY	52	Up	0.00309903	0.0461987	1.33537
GO_HYDROLASE_ACTIVITY_ACTING_ON_CARBON_NITROGEN_BUT_NOT_PEPTIDE_BONDS_IN_CYCLIC_AMIDINES	26	Down	0.00311955	0.0464006	1.33348
GO_KICSTOR_COMPLEX	5	Up	0.00312187	0.0464006	1.33348
GO_GLYCOPROTEIN_CATABOLIC_PROCESS	19	Down	0.0031444	0.046666	1.331
GO_PLATELET_ALPHA_GRANULE_MEMBRANE	17	Down	0.00316578	0.0468067	1.32969
GO_REGULATION_OF_PHOSPHOLIPASE_ACTIVITY	66	Down	0.00316774	0.0468067	1.32969
GO_REGULATION_OF_T_CELL_MIGRATION	42	Down	0.00316793	0.0468067	1.32969
GO_REGULATION_OF_CD4_POSITIVE_ALPHA_BETA_T_CELL_ACTIVATION	56	Down	0.0031767	0.0468669	1.32913
GO_REGULATION_OF_PROTEIN_HOMOOLIGOMERIZATION	19	Down	0.0031859	0.0469333	1.32852
GO_DEAMINASE_ACTIVITY	24	Down	0.00319896	0.0470563	1.32738
GO_POSITIVE_REGULATION_OF_INTERLEUKIN_2_BIOSYNTHETIC_PROCESS	13	Down	0.00322579	0.0473193	1.32496
GO_NEGATIVE_REGULATION_OF_OSTEOCLAST_DIFFERENTIATION	29	Down	0.00322679	0.0473193	1.32496
GO_NEGATIVE_REGULATION_OF_CYTOKINE_PRODUCTION_INVOLVED_IN_INFLAMMATORY_RESPONSE	20	Down	0.00323287	0.0473193	1.32496
GO_POSITIVE_REGULATION_OF_MONOCYTE_CHEMOTACTIC_PROTEIN_1_PRODUCTION	7	Down	0.00323579	0.0473193	1.32496
GO_POSITIVE_REGULATION_OF_MICROGLIAL_CELL_ACTIVATION	13	Down	0.00325668	0.0475552	1.3228
GO_TUMOR_NECROSIS_FACTOR_RECEPTOR_BINDING	31	Down	0.00327977	0.0478225	1.32037
GO_MHC_PROTEIN_COMPLEX_BINDING	29	Down	0.00334809	0.0487473	1.31205
GO_CCR5_CHEMOKINE_RECEPTOR_BINDING	7	Down	0.00336964	0.0489897	1.30989
GO_DETECTION_OF_BIOTIC_STIMULUS	19	Down	0.00340642	0.0493822	1.30643
GO_MACROPHAGE_CHEMOTAXIS	33	Down	0.00340652	0.0493822	1.30643
GO_VENTRAL_SPINAL_CORD_DEVELOPMENT	37	Up	0.00341766	0.0494719	1.30564
GO_NEGATIVE_REGULATION_OF_CYTOKINE_PRODUCTION_INVOLVED_IN_IMMUNE_RESPONSE	32	Down	0.00345021	0.0498708	1.30215
GO_POSITIVE_REGULATION_OF_HEMOPOIESIS	181	Down	0.0034902	0.0503758	1.29778
GO_POSITIVE_REGULATION_OF_RESPONSE_TO_BIOTIC_STIMULUS	43	Down	0.00361468	0.051991	1.28407
GO_BONE_MARROW_DEVELOPMENT	7	Down	0.00361745	0.051991	1.28407
GO_REGULATION_OF_BONE_REMODELING	42	Down	0.00361772	0.051991	1.28407
GO_THYMIC_T_CELL_SELECTION	21	Down	0.00362542	0.0520269	1.28377
GO_REGULATION_OF_FC_RECEPTOR_MEDIATED_STIMULATORY_SIGNALING_PATHWAY	12	Down	0.00365487	0.0523467	1.28111
GO_CONDENSED_NUCLEAR_CHROMOSOME_KINETOCHORE	14	Up	0.00365819	0.0523467	1.28111
GO_POSITIVE_REGULATION_OF_CD8_POSITIVE_ALPHA_BETA_T_CELL_ACTIVATION	6	Down	0.00372492	0.0532254	1.27388
GO_BONE_MINERALIZATION	104	Down	0.00374809	0.0534799	1.27181
GO_9PLUS2_MOTILE_CILIUM	89	Up	0.0037546	0.0534964	1.27168
GO_REGULATION_OF_TOLL_LIKE_RECEPTOR_2_SIGNALING_PATHWAY	10	Down	0.00377617	0.0536324	1.27057
GO_NEGATIVE_REGULATION_OF_VIRAL_ENTRY_INTO_HOST_CELL	26	Down	0.0037853	0.0536324	1.27057
GO_CHROMATIN_ASSEMBLY_OR_DISASSEMBLY	162	Up	0.00378822	0.0536324	1.27057
GO_POSITIVE_REGULATION_OF_PHOSPHATIDYLINOSITOL_3_KINASE_SIGNALING	81	Down	0.00379022	0.0536324	1.27057
GO_POSITIVE_REGULATION_OF_LYMPHOCYTE_MEDIATED_IMMUNITY	91	Down	0.00379099	0.0536324	1.27057
GO_PHAGOLYSOSOME	5	Down	0.00384758	0.0543559	1.26475
GO_NEGATIVE_REGULATION_OF_NEUTROPHIL_ACTIVATION	6	Down	0.00388574	0.0548174	1.26108
GO_NEGATIVE_REGULATION_OF_MAST_CELL_ACTIVATION_INVOLVED_IN_IMMUNE_RESPONSE	8	Down	0.00389457	0.0548646	1.26071
GO_NEGATIVE_REGULATION_OF_EXTRACELLULAR_MATRIX_DISASSEMBLY	4	Down	0.00391542	0.0550806	1.259
GO_T_CELL_DIFFERENTIATION	234	Down	0.00392436	0.0551084	1.25878
GO_DNA_PACKAGING	174	Up	0.00392843	0.0551084	1.25878
GO_VIRION_ATTACHMENT_TO_HOST_CELL	13	Down	0.0039792	0.0557423	1.25381
GO_DYNEIN_INTERMEDIATE_CHAIN_BINDING	32	Up	0.00399777	0.055924	1.2524
GO_RESPONSE_TO_OXYGEN_RADICAL	27	Down	0.00401706	0.0561017	1.25102
GO_HETEROTYPIC_CELL_CELL_ADHESION	70	Down	0.00402171	0.0561017	1.25102
GO_REGULATION_OF_DEFENSE_RESPONSE_TO_VIRUS_BY_HOST	40	Down	0.00403756	0.0561354	1.25076
GO_LYSINE_N_ACETYLTRANSFERASE_ACTIVITY_ACTING_ON_ACETYL_PHOSPHATE_AS_DONOR	12	Up	0.00403946	0.0561354	1.25076
GO_PYRIMIDINE_NUCLEOTIDE_SALVAGE	6	Down	0.00405332	0.0561354	1.25076
GO_CELL_FATE_SPECIFICATION_INVOLVED_IN_PATTERN_SPECIFICATION	9	Up	0.00405445	0.0561354	1.25076
GO_NEGATIVE_REGULATION_OF_CELL_KILLING	28	Down	0.00405485	0.0561354	1.25076
GO_ADHESION_OF_SYMBIONT_TO_HOST_CELL	14	Down	0.00405785	0.0561354	1.25076
GO_CD4_POSITIVE_ALPHA_BETA_T_CELL_PROLIFERATION	9	Down	0.00406516	0.0561587	1.25058
GO_NEGATIVE_REGULATION_OF_LIPID_CATABOLIC_PROCESS	21	Down	0.00412017	0.056776	1.24584
GO_REGULATION_OF_CD8_POSITIVE_ALPHA_BETA_T_CELL_ACTIVATION	21	Down	0.0041212	0.056776	1.24584
GO_LUMENAL_SIDE_OF_MEMBRANE	18	Down	0.00412925	0.0568084	1.24559
GO_PLATELET_ACTIVATION	152	Down	0.00415818	0.0571278	1.24315
GO_COMPLEMENT_BINDING	21	Down	0.00418613	0.0574327	1.24084
GO_T_CELL_ANTIGEN_PROCESSING_AND_PRESENTATION	4	Down	0.0042324	0.0579879	1.23666
GO_REGULATION_OF_NIK_NF_KAPPAB_SIGNALING	102	Down	0.0042954	0.0587704	1.23084
GO_AEROBIC_ELECTRON_TRANSPORT_CHAIN	20	Down	0.00433503	0.0592316	1.22745
GO_DEATH_INDUCING_SIGNALING_COMPLEX_ASSEMBLY	9	Down	0.00435325	0.0593993	1.22622
GO_CELLULAR_RESPONSE_TO_ETHANOL	15	Down	0.00437861	0.0596638	1.22429
GO_NEGATIVE_REGULATION_OF_MEGAKARYOCYTE_DIFFERENTIATION	16	Up	0.00442721	0.0602438	1.22009
GO_PROSTANOID_BIOSYNTHETIC_PROCESS	22	Down	0.00443376	0.0602509	1.22004
GO_POSITIVE_REGULATION_OF_HYPERSENSITIVITY	6	Down	0.00448771	0.0607036	1.21679
GO_LYMPH_NODE_DEVELOPMENT	17	Down	0.00449262	0.0607036	1.21679
GO_NLRP3_INFLAMMASOME_COMPLEX_ASSEMBLY	13	Down	0.00450158	0.0607036	1.21679
GO_DYNEIN_COMPLEX	56	Up	0.00450185	0.0607036	1.21679
GO_FRUCTOSE_1_6_BISPHOSPHATE_METABOLIC_PROCESS	11	Down	0.00450576	0.0607036	1.21679
GO_CYSTEINE_TYPE_ENDOPEPTIDASE_ACTIVITY_INVOLVED_IN_APOPTOTIC_PROCESS	12	Down	0.00450979	0.0607036	1.21679
GO_NADPH_OXIDASE_COMPLEX	11	Down	0.00451342	0.0607036	1.21679
GO_REGULATION_OF_T_CELL_ACTIVATION_VIA_T_CELL_RECEPTOR_CONTACT_WITH_ANTIGEN_BOUND_TO_MHC_MOLECULE_ON_ANTIGEN_PRESENTING_CELL	12	Down	0.00451682	0.0607036	1.21679
GO_NEGATIVE_REGULATION_OF_ADAPTIVE_IMMUNE_RESPONSE	54	Down	0.00452178	0.0607036	1.21679
GO_PLASMA_MEMBRANE_RAFT	109	Down	0.00455222	0.0610303	1.21445
GO_SYNCYTIUM_FORMATION	53	Down	0.0045857	0.0613045	1.21251
GO_TOLL_LIKE_RECEPTOR_4_SIGNALING_PATHWAY	41	Down	0.00458648	0.0613045	1.21251
GO_RESPIRATORY_BURST_INVOLVED_IN_DEFENSE_RESPONSE	11	Down	0.00459465	0.0613045	1.21251
GO_CHROMATIN_ORGANIZATION_INVOLVED_IN_REGULATION_OF_TRANSCRIPTION	114	Up	0.00459723	0.0613045	1.21251
GO_LABYRINTHINE_LAYER_MORPHOGENESIS	19	Down	0.00463332	0.0617035	1.20969
GO_ERK1_AND_ERK2_CASCADE	279	Down	0.00472916	0.0628959	1.20138
GO_REGULATION_OF_B_CELL_MEDIATED_IMMUNITY	52	Down	0.00475545	0.0630433	1.20036
GO_POSITIVE_REGULATION_OF_INTERFERON_GAMMA_BIOSYNTHETIC_PROCESS	12	Down	0.0047602	0.0630433	1.20036
GO_REGULATION_OF_INOSITOL_PHOSPHATE_BIOSYNTHETIC_PROCESS	15	Down	0.0047629	0.0630433	1.20036
GO_D_AMINO_ACID_TRANSPORT	7	Down	0.00476548	0.0630433	1.20036
GO_UNSATURATED_FATTY_ACID_BIOSYNTHETIC_PROCESS	38	Down	0.00480499	0.0634818	1.19735
GO_NEGATIVE_REGULATION_OF_INTERFERON_GAMMA_SECRETION	3	Up	0.0048382	0.063762	1.19544
GO_LEUKOCYTE_APOPTOTIC_PROCESS	103	Down	0.00483897	0.063762	1.19544
GO_NEGATIVE_REGULATION_OF_HUMORAL_IMMUNE_RESPONSE_MEDIATED_BY_CIRCULATING_IMMUNOGLOBULIN	6	Down	0.00487314	0.0641277	1.19295
GO_DETECTION_OF_OTHER_ORGANISM	11	Down	0.0049192	0.0646487	1.18944
GO_POSITIVE_THYMIC_T_CELL_SELECTION	13	Down	0.00494885	0.0649403	1.18749
GO_IGE_BINDING	4	Down	0.00495439	0.0649403	1.18749
GO_T_CELL_DIFFERENTIATION_INVOLVED_IN_IMMUNE_RESPONSE	62	Down	0.0049772	0.0650083	1.18703
GO_RESPONSE_TO_ACIDIC_PH	21	Down	0.00498777	0.0650083	1.18703
GO_HEAT_GENERATION	17	Down	0.0049878	0.0650083	1.18703
GO_NEGATIVE_REGULATION_OF_ALPHA_BETA_T_CELL_PROLIFERATION	9	Down	0.00499175	0.0650083	1.18703
GO_REGULATION_OF_CHROMOSOME_SEGREGATION	97	Up	0.00499213	0.0650083	1.18703
GO_MEMBRANE_INVAGINATION	66	Down	0.00507777	0.0660374	1.18021
GO_NEGATIVE_REGULATION_OF_INTERLEUKIN_6_PRODUCTION	49	Down	0.0051446	0.0668196	1.1751
GO_G_PROTEIN_COUPLED_RECEPTOR_SIGNALING_PATHWAY_INVOLVED_IN_HEART_PROCESS	11	Down	0.00517799	0.067166	1.17285
GO_HYPERSENSITIVITY	10	Down	0.00522807	0.0677276	1.16923
GO_NUCLEOSIDE_TRIPHOSPHATE_BIOSYNTHETIC_PROCESS	71	Down	0.00525981	0.0679549	1.16778
GO_REGULATION_OF_T_CELL_CYTOKINE_PRODUCTION	31	Down	0.00526295	0.0679549	1.16778
GO_G_PROTEIN_COUPLED_PURINERGIC_RECEPTOR_SIGNALING_PATHWAY	22	Down	0.00527085	0.0679549	1.16778
GO_NUCLEOSOME_ORGANIZATION	151	Up	0.00527558	0.0679549	1.16778
GO_NEGATIVE_REGULATION_OF_LYMPHOCYTE_MEDIATED_IMMUNITY	49	Down	0.00527964	0.0679549	1.16778
GO_COMPLEMENT_COMPONENT_C3B_BINDING	6	Down	0.0053428	0.0686794	1.16317
GO_POSITIVE_REGULATION_OF_ENDOTHELIAL_CELL_APOPTOTIC_PROCESS	18	Down	0.00536225	0.0688408	1.16215
GO_NEGATIVE_REGULATION_OF_SMOOTH_MUSCLE_CELL_MIGRATION	23	Down	0.00539428	0.0691631	1.16013
GO_NEGATIVE_REGULATION_OF_TISSUE_REMODELING	17	Down	0.00542416	0.0694162	1.15854
GO_ARYL_HYDROCARBON_RECEPTOR_BINDING	9	Up	0.00542792	0.0694162	1.15854
GO_CYTOKINE_SECRETION_INVOLVED_IN_IMMUNE_RESPONSE	24	Down	0.00545687	0.0696972	1.15678
GO_OXIDOREDUCTASE_COMPLEX	106	Down	0.00549153	0.0700503	1.15459
GO_PEPTIDE_SECRETION	553	Down	0.00551058	0.0702037	1.15364
GO_POSITIVE_REGULATION_OF_NIK_NF_KAPPAB_SIGNALING	74	Down	0.00554901	0.0706032	1.15118
GO_NEGATIVE_REGULATION_OF_TUMOR_NECROSIS_FACTOR_SUPERFAMILY_CYTOKINE_PRODUCTION	65	Down	0.00556762	0.0707499	1.15027
GO_CELLULAR_RESPONSE_TO_TOXIC_SUBSTANCE	225	Down	0.0055877	0.0708657	1.14956
GO_NEGATIVE_REGULATION_OF_PROTEOLYSIS	294	Down	0.00559291	0.0708657	1.14956
GO_CYTOLYSIS	39	Down	0.0055996	0.0708657	1.14956
GO_LIPOXYGENASE_PATHWAY	15	Down	0.00560511	0.0708657	1.14956
GO_POSITIVE_REGULATION_OF_ALCOHOL_BIOSYNTHETIC_PROCESS	22	Down	0.00564028	0.0711956	1.14755
GO_NEGATIVE_REGULATION_OF_NEUROINFLAMMATORY_RESPONSE	12	Down	0.00564869	0.0711956	1.14755
GO_POSITIVE_REGULATION_OF_INTERLEUKIN_6_PRODUCTION	83	Down	0.00565259	0.0711956	1.14755
GO_NEGATIVE_REGULATION_OF_EXTRACELLULAR_MATRIX_ORGANIZATION	11	Down	0.00567615	0.0714022	1.14629
GO_LYMPHOCYTE_ACTIVATION_INVOLVED_IN_IMMUNE_RESPONSE	163	Down	0.00570684	0.071698	1.14449
GO_REGULATION_OF_VIRAL_GENOME_REPLICATION	95	Down	0.00574059	0.0720021	1.14266
GO_NEGATIVE_REGULATION_OF_DENDRITIC_CELL_DIFFERENTIATION	13	Down	0.00574546	0.0720021	1.14266
GO_ALCOHOL_BIOSYNTHETIC_PROCESS	164	Down	0.00576059	0.0720875	1.14214
GO_CHROMATIN_ASSEMBLY	137	Up	0.00576671	0.0720875	1.14214
GO_INTERLEUKIN_12_PRODUCTION	53	Down	0.00578915	0.0722775	1.141
GO_ICOSANOID_METABOLIC_PROCESS	71	Down	0.0058176	0.0725421	1.13941
GO_T_CELL_APOPTOTIC_PROCESS	43	Down	0.00585827	0.0729581	1.13693
GO_CD95_DEATH_INDUCING_SIGNALING_COMPLEX	5	Down	0.00590046	0.073392	1.13435
GO_CELLULAR_RESPIRATION	185	Down	0.00591066	0.0734275	1.13414
GO_NEUROTRANSMITTER_METABOLIC_PROCESS	125	Down	0.00591864	0.0734352	1.1341
GO_REGULATION_OF_ASTROCYTE_ACTIVATION	8	Down	0.00592601	0.0734355	1.13409
GO_TOLERANCE_INDUCTION_DEPENDENT_UPON_IMMUNE_RESPONSE	5	Down	0.00597992	0.0740117	1.1307
GO_CELLULAR_RESPONSE_TO_OXYGEN_RADICAL	23	Down	0.00602528	0.0744381	1.1282
GO_INTERLEUKIN_6_RECEPTOR_BINDING	7	Down	0.00602928	0.0744381	1.1282
GO_ISOPENTENYL_DIPHOSPHATE_BIOSYNTHETIC_PROCESS	5	Down	0.00609276	0.075129	1.12419
GO_CHROMOSOME_PASSENGER_COMPLEX	5	Up	0.00612292	0.0754078	1.12258
GO_RESPIRATORY_ELECTRON_TRANSPORT_CHAIN	111	Down	0.00613942	0.0754576	1.1223
GO_ENDOCYTOSIS	539	Down	0.00614207	0.0754576	1.1223
GO_BRANCHING_INVOLVED_IN_LABYRINTHINE_LAYER_MORPHOGENESIS	11	Down	0.0061577	0.0755566	1.12173
GO_POSITIVE_REGULATION_OF_MYELOID_CELL_DIFFERENTIATION	85	Down	0.00617255	0.075646	1.12121
GO_POSITIVE_REGULATION_OF_T_CELL_MIGRATION	27	Down	0.00618097	0.0756563	1.12115
GO_LYMPHOCYTE_APOPTOTIC_PROCESS	63	Down	0.00619015	0.0756759	1.12104
GO_MATURE_B_CELL_DIFFERENTIATION_INVOLVED_IN_IMMUNE_RESPONSE	20	Down	0.00619865	0.0756818	1.12101
GO_REGULATION_OF_T_CELL_APOPTOTIC_PROCESS	31	Down	0.00620578	0.0756818	1.12101
GO_REGULATION_OF_AUTOPHAGY_OF_MITOCHONDRION_IN_RESPONSE_TO_MITOCHONDRIAL_DEPOLARIZATION	14	Down	0.00623004	0.0758027	1.12032
GO_POSITIVE_REGULATION_OF_INTERLEUKIN_6_SECRETION	32	Down	0.00623313	0.0758027	1.12032
GO_POSITIVE_REGULATION_OF_CELL_DEATH	665	Down	0.00623847	0.0758027	1.12032
GO_MAST_CELL_GRANULE	23	Down	0.00626893	0.0760803	1.11873
GO_CELL_DIFFERENTIATION_IN_SPINAL_CORD	43	Up	0.00632746	0.0766858	1.11528
GO_INTERLEUKIN_6_SECRETION	45	Down	0.00633418	0.0766858	1.11528
GO_TYPE_II_TRANSFORMING_GROWTH_FACTOR_BETA_RECEPTOR_BINDING	7	Down	0.00634473	0.0767205	1.11509
GO_REGULATION_OF_T_CELL_RECEPTOR_SIGNALING_PATHWAY	45	Down	0.0063603	0.0768158	1.11455
GO_INTERLEUKIN_18_MEDIATED_SIGNALING_PATHWAY	8	Down	0.00638647	0.0770387	1.11329
GO_INTERACTION_WITH_HOST	218	Down	0.00655074	0.0788547	1.10317
GO_NEGATIVE_REGULATION_OF_GENE_EXPRESSION_EPIGENETIC	122	Up	0.00655304	0.0788547	1.10317
GO_NEGATIVE_REGULATION_OF_T_HELPER_1_TYPE_IMMUNE_RESPONSE	7	Down	0.0065607	0.0788547	1.10317
GO_GPI_ANCHOR_BIOSYNTHETIC_PROCESS	31	Up	0.00657193	0.0788841	1.10301
GO_REGULATION_OF_VASCULAR_SMOOTH_MUSCLE_CELL_PROLIFERATION	50	Down	0.00658163	0.0788841	1.10301
GO_SEQUESTERING_OF_ACTIN_MONOMERS	7	Down	0.00659577	0.0788841	1.10301
GO_POSITIVE_REGULATION_OF_SIGNAL_TRANSDUCTION_BY_P53_CLASS_MEDIATOR	23	Down	0.00660518	0.0788841	1.10301
GO_COMPLEMENT_RECEPTOR_MEDIATED_SIGNALING_PATHWAY	9	Down	0.00661003	0.0788841	1.10301
GO_POSITIVE_REGULATION_OF_LOCOMOTION	512	Down	0.00661053	0.0788841	1.10301
GO_CAVEOLA	81	Down	0.00663562	0.0789573	1.10261
GO_POSITIVE_REGULATION_OF_DEFENSE_RESPONSE_TO_VIRUS_BY_HOST	30	Down	0.0066375	0.0789573	1.10261
GO_OPTIC_NERVE_DEVELOPMENT	11	Up	0.00664038	0.0789573	1.10261
GO_B_CELL_CHEMOTAXIS	8	Down	0.00666768	0.0791876	1.10134
GO_GOLGI_TO_ENDOSOME_TRANSPORT	17	Up	0.00668033	0.0792436	1.10104
GO_NITRIC_OXIDE_MEDIATED_SIGNAL_TRANSDUCTION	25	Down	0.00669723	0.0793499	1.10045
GO_CALCIUM_MEDIATED_SIGNALING	207	Down	0.00673403	0.079691	1.09859
GO_MICROTUBULE_ORGANIZING_CENTER_LOCALIZATION	28	Up	0.00674198	0.079691	1.09859
GO_RESPONSE_TO_REACTIVE_OXYGEN_SPECIES	214	Down	0.00676177	0.0798305	1.09783
GO_DEVELOPMENTAL_PIGMENTATION	45	Down	0.00677768	0.0799238	1.09732
GO_POSITIVE_REGULATION_OF_INTRACELLULAR_SIGNAL_TRANSDUCTION	952	Down	0.00680541	0.0801562	1.09606
GO_ATPASE_BINDING	79	Down	0.00687797	0.0809154	1.09197
GO_SMOOTH_MUSCLE_CELL_PROLIFERATION	130	Down	0.0068877	0.0809345	1.09187
GO_REGULATION_OF_LEUKOCYTE_APOPTOTIC_PROCESS	84	Down	0.00695866	0.0816723	1.08793
GO_POSITIVE_REGULATION_OF_ADAPTIVE_IMMUNE_RESPONSE	93	Down	0.00698005	0.0818271	1.0871
GO_REGULATION_OF_CD4_POSITIVE_ALPHA_BETA_T_CELL_DIFFERENTIATION	44	Down	0.00702609	0.0822554	1.08484
GO_NEGATIVE_REGULATION_OF_B_CELL_MEDIATED_IMMUNITY	11	Down	0.00703305	0.0822554	1.08484
GO_REGULATION_OF_PROTEIN_TYROSINE_PHOSPHATASE_ACTIVITY	5	Down	0.00707114	0.0825975	1.08303
GO_REGULATION_OF_MICROTUBULE_BASED_MOVEMENT	25	Up	0.00707884	0.0825975	1.08303
GO_DETECTION_OF_MOLECULE_OF_BACTERIAL_ORIGIN	11	Down	0.00709541	0.0826943	1.08252
GO_LOW_DENSITY_LIPOPROTEIN_RECEPTOR_PARTICLE_METABOLIC_PROCESS	20	Down	0.00715049	0.083239	1.07967
GO_NEGATIVE_REGULATION_OF_CELL_POPULATION_PROLIFERATION	682	Down	0.00717946	0.0834501	1.07857
GO_REGULATION_OF_CHEMOKINE_C_X_C_MOTIF_LIGAND_2_PRODUCTION	10	Down	0.00718533	0.0834501	1.07857
GO_REGULATION_OF_NITRIC_OXIDE_SYNTHASE_ACTIVITY	42	Down	0.00722693	0.0838357	1.07657
GO_CELLULAR_RESPONSE_TO_OXIDATIVE_STRESS	280	Down	0.00730095	0.0844581	1.07336
GO_ELECTRON_TRANSPORT_CHAIN	178	Down	0.00731143	0.0844581	1.07336
GO_G_PROTEIN_COUPLED_CHEMOATTRACTANT_RECEPTOR_ACTIVITY	24	Down	0.0073137	0.0844581	1.07336
GO_ATP_DEPENDENT_CHROMATIN_REMODELING	77	Up	0.00732069	0.0844581	1.07336
GO_ELASTIN_METABOLIC_PROCESS	6	Down	0.00732286	0.0844581	1.07336
GO_ESTABLISHMENT_OF_PROTEIN_LOCALIZATION_TO_MEMBRANE	317	Down	0.0073369	0.0845224	1.07303
GO_CELL_CELL_ADHESION	793	Down	0.00736445	0.0846553	1.07235
GO_SPINAL_CORD_DEVELOPMENT	93	Up	0.00737356	0.0846553	1.07235
GO_REGULATION_OF_GASTRIC_MOTILITY	5	Up	0.00737386	0.0846553	1.07235
GO_DETECTION_OF_EXTERNAL_BIOTIC_STIMULUS	16	Down	0.00740082	0.084681	1.07221
GO_HISTAMINE_TRANSPORT	12	Down	0.00740121	0.084681	1.07221
GO_POSITIVE_REGULATION_OF_LAMELLIPODIUM_ORGANIZATION	27	Down	0.00740154	0.084681	1.07221
GO_ENDOPEPTIDASE_ACTIVATOR_ACTIVITY	8	Down	0.00742777	0.0848092	1.07156
GO_POSITIVE_REGULATION_OF_APOPTOTIC_SIGNALING_PATHWAY	172	Down	0.00742972	0.0848092	1.07156
GO_POSITIVE_REGULATION_OF_T_CELL_RECEPTOR_SIGNALING_PATHWAY	13	Down	0.00745898	0.085046	1.07035
GO_DEATH_RECEPTOR_BINDING	17	Down	0.00747251	0.0850701	1.07022
GO_CYSTEINE_TYPE_ENDOPEPTIDASE_INHIBITOR_ACTIVITY_INVOLVED_IN_APOPTOTIC_PROCESS	23	Down	0.00747813	0.0850701	1.07022
GO_REGULATION_OF_LYMPHOCYTE_APOPTOTIC_PROCESS	49	Down	0.00753027	0.0855658	1.0677
GO_POSITIVE_REGULATION_OF_MAPK_CASCADE	500	Down	0.00754752	0.0856643	1.0672
GO_TRANSFORMING_GROWTH_FACTOR_BETA_BINDING	21	Down	0.00756334	0.0857465	1.06678
GO_REGULATION_OF_PROTEOLYSIS	643	Down	0.007591	0.0859624	1.06569
GO_IMMUNOGLOBULIN_RECEPTOR_ACTIVITY	9	Down	0.00760964	0.0859928	1.06554
GO_MODULATION_OF_PROGRAMMED_CELL_DEATH_IN_OTHER_ORGANISM	8	Down	0.00761429	0.0859928	1.06554
GO_NEGATIVE_REGULATION_OF_VASCULATURE_DEVELOPMENT	115	Down	0.00762324	0.0859928	1.06554
GO_MODIFICATION_OF_MORPHOLOGY_OR_PHYSIOLOGY_OF_OTHER_ORGANISM	131	Down	0.00762811	0.0859928	1.06554
GO_REGULATION_OF_OSTEOCLAST_DIFFERENTIATION	65	Down	0.00765577	0.086118	1.06491
GO_CHROMATIN_REMODELING_AT_CENTROMERE	44	Up	0.00765647	0.086118	1.06491
GO_CELLULAR_RESPONSE_TO_REACTIVE_OXYGEN_SPECIES	153	Down	0.00769664	0.0864725	1.06312
GO_THYROID_HORMONE_BINDING	7	Down	0.00777877	0.087297	1.059
GO_POSITIVE_REGULATION_OF_LAMELLIPODIUM_ASSEMBLY	19	Down	0.00781878	0.0876475	1.05726
GO_REGULATION_OF_VASCULATURE_DEVELOPMENT	309	Down	0.00784653	0.0878601	1.05621
GO_FATTY_ACID_BIOSYNTHETIC_PROCESS	134	Down	0.00789384	0.0882908	1.05408
GO_EXTRACELLULAR_REGULATION_OF_SIGNAL_TRANSDUCTION	11	Down	0.0079083	0.0883536	1.05378
GO_POSITIVE_REGULATION_OF_NATURAL_KILLER_CELL_MEDIATED_IMMUNE_RESPONSE_TO_TUMOR_CELL	8	Down	0.00797059	0.08895	1.05085
GO_VIRAL_GENOME_REPLICATION	125	Down	0.00802683	0.0894081	1.04862
GO_MITOCHONDRIAL_ELECTRON_TRANSPORT_NADH_TO_UBIQUINONE	52	Down	0.00802954	0.0894081	1.04862
GO_REGULATION_OF_EPITHELIAL_CELL_PROLIFERATION_INVOLVED_IN_LUNG_MORPHOGENESIS	7	Up	0.00805121	0.0895496	1.04794
GO_T_HELPER_2_CELL_DIFFERENTIATION	14	Down	0.00806548	0.0895561	1.0479
GO_NUCLEOTIDE_RECEPTOR_ACTIVITY	19	Down	0.0080731	0.0895561	1.0479
GO_THORAX_AND_ANTERIOR_ABDOMEN_DETERMINATION	4	Down	0.0080787	0.0895561	1.0479
GO_REGULATION_OF_MONOOXYGENASE_ACTIVITY	51	Down	0.00809232	0.0896077	1.04765
GO_RECEPTOR_MEDIATED_ENDOCYTOSIS	291	Down	0.00810812	0.0896135	1.04763
GO_PROTEIN_TARGETING	422	Down	0.00812111	0.0896135	1.04763
GO_REGULATION_OF_LIPASE_ACTIVITY	91	Down	0.00812353	0.0896135	1.04763
GO_ARP2_3_PROTEIN_COMPLEX	10	Down	0.00812874	0.0896135	1.04763
GO_NUCLEAR_PORE_COMPLEX_ASSEMBLY	9	Up	0.00816198	0.0898808	1.04633
GO_VIRAL_LIFE_CYCLE	332	Down	0.00817705	0.0899431	1.04603
GO_WHOLE_MEMBRANE	1632	Down	0.00818565	0.0899431	1.04603
GO_MEMBRANE_RAFT_ORGANIZATION	21	Down	0.00820637	0.0900717	1.04541
GO_SPINAL_CORD_MOTOR_NEURON_DIFFERENTIATION	26	Up	0.00824603	0.0903323	1.04416
GO_CHEMOKINE_C_C_MOTIF_LIGAND_5_PRODUCTION	13	Down	0.0082482	0.0903323	1.04416
GO_ANTIOXIDANT_ACTIVITY	75	Down	0.00825803	0.0903409	1.04412
GO_GDP_BINDING	62	Down	0.00830168	0.090719	1.0423
GO_REGULATION_OF_AMYLOID_BETA_CLEARANCE	14	Down	0.00831418	0.0907563	1.04212
GO_PARANODE_REGION_OF_AXON	12	Up	0.00839773	0.0915683	1.03825
GO_SODIUM_INDEPENDENT_ORGANIC_ANION_TRANSMEMBRANE_TRANSPORTER_ACTIVITY	18	Down	0.00840884	0.0915894	1.03815
GO_MODIFICATION_BY_SYMBIONT_OF_HOST_MORPHOLOGY_OR_PHYSIOLOGY	44	Down	0.00844082	0.0918376	1.03698
GO_MICROTUBULE_ORGANIZING_CENTER_PART	174	Up	0.00846255	0.0919739	1.03634
GO_SET1C_COMPASS_COMPLEX	14	Up	0.00851668	0.0924615	1.03404
GO_MHC_CLASS_I_PROTEIN_COMPLEX	4	Down	0.00853497	0.0925173	1.03378
GO_POSITIVE_REGULATION_OF_RELEASE_OF_CYTOCHROME_C_FROM_MITOCHONDRIA	30	Down	0.00854034	0.0925173	1.03378
GO_PEPTIDE_TRANSMEMBRANE_TRANSPORTER_ACTIVITY	29	Down	0.0085661	0.0926958	1.03294
GO_OXIDOREDUCTASE_ACTIVITY_ACTING_ON_PEROXIDE_AS_ACCEPTOR	48	Down	0.00859232	0.0928789	1.03208
GO_ARGININE_CATABOLIC_PROCESS	11	Down	0.00866395	0.093552	1.02895
GO_MACROPHAGE_ACTIVATION_INVOLVED_IN_IMMUNE_RESPONSE	11	Down	0.0087026	0.093794	1.02783
GO_POSITIVE_REGULATION_OF_MYELOID_LEUKOCYTE_CYTOKINE_PRODUCTION_INVOLVED_IN_IMMUNE_RESPONSE	25	Down	0.00871302	0.093794	1.02783
GO_RECEPTOR_CATABOLIC_PROCESS	33	Down	0.00871454	0.093794	1.02783
GO_PROGRAMMED_NECROTIC_CELL_DEATH	39	Down	0.00872914	0.09385	1.02757
GO_NEGATIVE_REGULATION_OF_INTERLEUKIN_12_PRODUCTION	19	Down	0.00875326	0.0939316	1.02719
GO_SUSCEPTIBILITY_TO_NATURAL_KILLER_CELL_MEDIATED_CYTOTOXICITY	7	Down	0.00875554	0.0939316	1.02719
GO_REGULATION_OF_OXIDOREDUCTASE_ACTIVITY	89	Down	0.00885255	0.0948705	1.02287
GO_POSITIVE_REGULATION_OF_PROTEIN_HOMOOLIGOMERIZATION	10	Down	0.00888251	0.0950895	1.02187
GO_POSITIVE_REGULATION_OF_HUMORAL_IMMUNE_RESPONSE_MEDIATED_BY_CIRCULATING_IMMUNOGLOBULIN	5	Down	0.00893558	0.0955553	1.01975
GO_PHAGOSOME_ACIDIFICATION	26	Down	0.00895105	0.0956182	1.01946
GO_REGULATION_OF_APOPTOTIC_CELL_CLEARANCE	11	Down	0.00901562	0.0962052	1.0168
GO_MONOCYTE_EXTRAVASATION	12	Down	0.00905272	0.0964979	1.01548
GO_PLATELET_DERIVED_GROWTH_FACTOR_RECEPTOR_BINDING	15	Down	0.00906356	0.0965105	1.01543
GO_RESPONSE_TO_OXIDATIVE_STRESS	424	Down	0.00907688	0.0965494	1.01525
GO_RESPONSE_TO_MACROPHAGE_COLONY_STIMULATING_FACTOR	13	Down	0.0090898	0.096584	1.01509
GO_POSITIVE_REGULATION_OF_TOLL_LIKE_RECEPTOR_SIGNALING_PATHWAY	23	Down	0.00914233	0.0969817	1.01331
GO_VESICLE_FUSION_WITH_ENDOPLASMIC_RETICULUM_GOLGI_INTERMEDIATE_COMPARTMENT_ERGIC_MEMBRANE	6	Down	0.00914665	0.0969817	1.01331
GO_GAMMA_DELTA_T_CELL_ACTIVATION	20	Down	0.00920163	0.0974612	1.01117
GO_REGULATION_OF_STEROID_BIOSYNTHETIC_PROCESS	84	Down	0.00924256	0.097791	1.0097
GO_ELASTIN_CATABOLIC_PROCESS	3	Down	0.00938461	0.0991888	1.00354
GO_NEGATIVE_REGULATION_OF_NITRIC_OXIDE_BIOSYNTHETIC_PROCESS	17	Down	0.00944222	0.0996291	1.00161
GO_POSITIVE_REGULATION_OF_RESPONSE_TO_OXIDATIVE_STRESS	19	Down	0.00944621	0.0996291	1.00161
GO_REGULATION_OF_SYSTEMIC_ARTERIAL_BLOOD_PRESSURE	90	Down	0.00946605	0.099733	1.00116
GO_NEGATIVE_REGULATION_OF_ACTIVATED_T_CELL_PROLIFERATION	11	Down	0.00949998	0.099985	1.00007

## Sheet: Top downregulated gene sets
GeneSet	NGenes	Direction	PValue	FDR	[-]LOG10(FDR)
GO_CYTOSOLIC_RIBOSOME	106	Down	5.45611e-12	3.21657e-08	7.49261
GO_COTRANSLATIONAL_PROTEIN_TARGETING_TO_MEMBRANE	101	Down	7.18067e-12	3.21657e-08	7.49261
GO_RESPONSE_TO_INTERFERON_GAMMA	189	Down	9.6613e-12	3.21657e-08	7.49261
GO_ESTABLISHMENT_OF_PROTEIN_LOCALIZATION_TO_ENDOPLASMIC_RETICULUM	115	Down	3.09201e-10	6.1766e-07	6.20925
GO_PATTERN_RECOGNITION_RECEPTOR_ACTIVITY	22	Down	5.91837e-10	9.85211e-07	6.00647
GO_INTERFERON_GAMMA_MEDIATED_SIGNALING_PATHWAY	82	Down	1.76124e-09	2.51304e-06	5.5998
GO_CYTOSOLIC_LARGE_RIBOSOMAL_SUBUNIT	57	Down	3.46033e-09	3.97819e-06	5.40032
GO_LEUKOCYTE_ACTIVATION_INVOLVED_IN_INFLAMMATORY_RESPONSE	36	Down	4.62802e-09	4.62247e-06	5.33513
GO_MYELOID_LEUKOCYTE_ACTIVATION	651	Down	5.9544e-09	5.40659e-06	5.26708
GO_NEUROINFLAMMATORY_RESPONSE	58	Down	7.41152e-09	5.69433e-06	5.24456
GO_MYELOID_LEUKOCYTE_MIGRATION	180	Down	1.17978e-08	7.85578e-06	5.10481
GO_LEUKOCYTE_MIGRATION	392	Down	1.3227e-08	8.25696e-06	5.08318
GO_GLIAL_CELL_ACTIVATION	44	Down	1.56408e-08	9.0852e-06	5.04167
GO_MYELOID_LEUKOCYTE_MEDIATED_IMMUNITY	564	Down	1.6373e-08	9.0852e-06	5.04167
GO_PROTEIN_LOCALIZATION_TO_ENDOPLASMIC_RETICULUM	139	Down	2.55645e-08	1.34007e-05	4.87287
GO_MONONUCLEAR_CELL_MIGRATION	78	Down	2.68336e-08	1.34007e-05	4.87287
GO_NEGATIVE_REGULATION_OF_B_CELL_PROLIFERATION	19	Down	2.99989e-08	1.4268e-05	4.84564
GO_MACROPHAGE_ACTIVATION	81	Down	3.82306e-08	1.73567e-05	4.76053
GO_INNATE_IMMUNE_RESPONSE	805	Down	5.55671e-08	2.35319e-05	4.62834
GO_REGULATION_OF_B_CELL_PROLIFERATION	61	Down	5.65445e-08	2.35319e-05	4.62834
GO_LEUKOCYTE_MEDIATED_IMMUNITY	757	Down	6.99709e-08	2.79548e-05	4.55354
GO_CCR1_CHEMOKINE_RECEPTOR_BINDING	7	Down	8.26207e-08	3.1739e-05	4.49841
GO_PHAGOCYTOSIS	246	Down	8.69687e-08	3.2172e-05	4.49252
GO_POSITIVE_REGULATION_OF_INTERFERON_GAMMA_PRODUCTION	59	Down	9.49753e-08	3.33466e-05	4.47695
GO_CYTOSOLIC_SMALL_RIBOSOMAL_SUBUNIT	43	Down	9.68214e-08	3.33466e-05	4.47695
GO_IMMUNE_EFFECTOR_PROCESS	1107	Down	1.02785e-07	3.42206e-05	4.46571
GO_VESICLE_LUMEN	339	Down	1.11343e-07	3.58739e-05	4.44522
GO_AZUROPHIL_GRANULE	161	Down	1.51668e-07	4.73395e-05	4.32478
GO_INFLAMMATORY_RESPONSE	677	Down	1.59375e-07	4.82376e-05	4.31661
GO_MONOCYTE_CHEMOTAXIS	51	Down	1.9951e-07	5.86089e-05	4.23204
GO_AZUROPHIL_GRANULE_LUMEN	98	Down	2.25904e-07	6.26998e-05	4.20273
GO_VACUOLAR_LUMEN	175	Down	2.25991e-07	6.26998e-05	4.20273
GO_LEUKOCYTE_CHEMOTAXIS	187	Down	2.88284e-07	7.78212e-05	4.1089
GO_CELL_ACTIVATION_INVOLVED_IN_IMMUNE_RESPONSE	694	Down	3.17846e-07	8.35434e-05	4.07809
GO_POSITIVE_REGULATION_OF_CYTOKINE_BIOSYNTHETIC_PROCESS	58	Down	3.34307e-07	8.56168e-05	4.06744
GO_DEFENSE_RESPONSE_TO_OTHER_ORGANISM	405	Down	3.43281e-07	8.57172e-05	4.06693
GO_CYTOSOLIC_PART	231	Down	4.00174e-07	9.74863e-05	4.01106
GO_ANTIGEN_PROCESSING_AND_PRESENTATION_OF_PEPTIDE_ANTIGEN	175	Down	4.64497e-07	0.000110462	3.95679
GO_POSITIVE_REGULATION_OF_TYPE_I_INTERFERON_PRODUCTION	78	Down	5.32893e-07	0.000122505	3.91185
GO_NUCLEAR_TRANSCRIBED_MRNA_CATABOLIC_PROCESS_NONSENSE_MEDIATED_DECAY	123	Down	5.3967e-07	0.000122505	3.91185
GO_GRANULOCYTE_MIGRATION	112	Down	5.76073e-07	0.000124274	3.90562
GO_RESPONSE_TO_INTERFERON_BETA	36	Down	5.82795e-07	0.000124274	3.90562
GO_REGULATION_OF_IMMUNE_RESPONSE	918	Down	5.84789e-07	0.000124274	3.90562
GO_ANTIGEN_PROCESSING_AND_PRESENTATION_OF_PEPTIDE_ANTIGEN_VIA_MHC_CLASS_I	89	Down	6.27789e-07	0.000130632	3.88395
GO_POSITIVE_REGULATION_OF_CHEMOKINE_PRODUCTION	55	Down	6.80043e-07	0.000133604	3.87418
GO_REGULATION_OF_LEUKOCYTE_MIGRATION	176	Down	6.94562e-07	0.000133604	3.87418
GO_REGULATION_OF_NEUROINFLAMMATORY_RESPONSE	35	Down	6.95362e-07	0.000133604	3.87418
GO_ADAPTIVE_IMMUNE_RESPONSE	359	Down	6.95575e-07	0.000133604	3.87418
GO_REGULATION_OF_INNATE_IMMUNE_RESPONSE	426	Down	7.87304e-07	0.000140225	3.85317
GO_ANTIGEN_PROCESSING_AND_PRESENTATION_OF_EXOGENOUS_PEPTIDE_ANTIGEN_VIA_MHC_CLASS_I	74	Down	7.92694e-07	0.000140225	3.85317
GO_TRANSLATIONAL_INITIATION	189	Down	7.94762e-07	0.000140225	3.85317
GO_REGULATION_OF_MYELOID_LEUKOCYTE_MEDIATED_IMMUNITY	52	Down	8.00243e-07	0.000140225	3.85317
GO_MAST_CELL_ACTIVATION	59	Down	8.82132e-07	0.000151909	3.81842
GO_POSITIVE_REGULATION_OF_INTERLEUKIN_8_PRODUCTION	42	Down	9.99703e-07	0.000160644	3.79414
GO_DEFENSE_RESPONSE	1435	Down	1.00509e-06	0.000160644	3.79414
GO_LYMPHOCYTE_MIGRATION	93	Down	1.00859e-06	0.000160644	3.79414
GO_NEUTROPHIL_MIGRATION	93	Down	1.01327e-06	0.000160644	3.79414
GO_PLATELET_ALPHA_GRANULE_LUMEN	73	Down	1.09e-06	0.000169313	3.77131
GO_ANTIGEN_PROCESSING_AND_PRESENTATION	210	Down	1.10186e-06	0.000169313	3.77131
GO_STRUCTURAL_CONSTITUENT_OF_RIBOSOME	153	Down	1.12024e-06	0.00016953	3.77075
GO_REGULATION_OF_PHAGOCYTOSIS	86	Down	1.15961e-06	0.000172868	3.76229
GO_PLATELET_ALPHA_GRANULE	97	Down	1.18665e-06	0.000174298	3.75871
GO_POLYSOMAL_RIBOSOME	29	Down	1.35385e-06	0.000195027	3.70991
GO_REGULATION_OF_LEUKOCYTE_PROLIFERATION	216	Down	1.36683e-06	0.000195027	3.70991
GO_NATURAL_KILLER_CELL_CHEMOTAXIS	11	Down	1.48543e-06	0.000208964	3.67993
GO_LYMPHOCYTE_CHEMOTAXIS	48	Down	1.71911e-06	0.000238479	3.62255
GO_POSITIVE_REGULATION_OF_CYTOKINE_PRODUCTION	412	Down	1.7695e-06	0.000242107	3.61599
GO_MACROPHAGE_MIGRATION	47	Down	1.80609e-06	0.000243774	3.61301
GO_DEFENSE_RESPONSE_TO_VIRUS	225	Down	1.83963e-06	0.00024499	3.61085
GO_MHC_PROTEIN_COMPLEX	12	Down	1.8894e-06	0.000248307	3.60501
GO_CELL_ACTIVATION	1305	Down	1.92045e-06	0.000249109	3.60361
GO_ACTIVATION_OF_IMMUNE_RESPONSE	569	Down	2.0323e-06	0.00025997	3.58508
GO_IMMUNE_RESPONSE_REGULATING_SIGNALING_PATHWAY	530	Down	2.05623e-06	0.00025997	3.58508
GO_PHAGOCYTIC_VESICLE	123	Down	2.14435e-06	0.000267722	3.57232
GO_FC_RECEPTOR_MEDIATED_STIMULATORY_SIGNALING_PATHWAY	84	Down	2.29137e-06	0.000282546	3.54891
GO_LEUKOCYTE_PROLIFERATION	276	Down	2.35107e-06	0.000286372	3.54307
GO_RIBOSOMAL_SUBUNIT	184	Down	2.62668e-06	0.000314383	3.50254
GO_CELL_ADHESION_MEDIATED_BY_INTEGRIN	70	Down	2.66423e-06	0.000314383	3.50254
GO_LEUKOCYTE_CELL_CELL_ADHESION	324	Down	2.71233e-06	0.000314383	3.50254
GO_CYTOKINE_PRODUCTION	700	Down	2.72562e-06	0.000314383	3.50254
GO_NEGATIVE_REGULATION_OF_B_CELL_ACTIVATION	34	Down	2.73842e-06	0.000314383	3.50254
GO_SECRETORY_GRANULE	810	Down	2.89639e-06	0.00032874	3.48315
GO_RESPONSE_TO_VIRUS	311	Down	3.12425e-06	0.000348128	3.45826
GO_EOSINOPHIL_MIGRATION	21	Down	3.14695e-06	0.000348128	3.45826
GO_ANTIGEN_PROCESSING_AND_PRESENTATION_OF_ENDOGENOUS_PEPTIDE_ANTIGEN	8	Down	3.17177e-06	0.000348128	3.45826
GO_SECRETORY_GRANULE_MEMBRANE	302	Down	3.53528e-06	0.000379682	3.42058
GO_B_CELL_RECEPTOR_SIGNALING_PATHWAY	56	Down	3.68253e-06	0.000391136	3.40767
GO_POSITIVE_REGULATION_OF_IMMUNE_RESPONSE	721	Down	3.72026e-06	0.000391136	3.40767
GO_POSITIVE_REGULATION_OF_MYELOID_LEUKOCYTE_MEDIATED_IMMUNITY	29	Down	3.87853e-06	0.000403529	3.39413
GO_REGULATION_OF_MACROPHAGE_ACTIVATION	55	Down	3.93654e-06	0.000405342	3.39218
GO_POSITIVE_REGULATION_OF_DEFENSE_RESPONSE	478	Down	4.07759e-06	0.000415581	3.38134
GO_MYD88_DEPENDENT_TOLL_LIKE_RECEPTOR_SIGNALING_PATHWAY	37	Down	4.26165e-06	0.000429953	3.36658
GO_T_CELL_PROLIFERATION	176	Down	4.68757e-06	0.000462442	3.33494
GO_TYPE_I_INTERFERON_PRODUCTION	133	Down	4.72258e-06	0.000462442	3.33494
GO_PLATELET_DEGRANULATION	131	Down	5.13568e-06	0.000498011	3.30276
GO_TERTIARY_GRANULE	178	Down	5.72705e-06	0.000544779	3.26378
GO_INFLAMMATORY_RESPONSE_TO_WOUNDING	10	Down	5.84758e-06	0.000549788	3.2598
GO_REGULATION_OF_NATURAL_KILLER_CELL_CHEMOTAXIS	9	Down	5.8898e-06	0.000549788	3.2598
GO_CYTOKINE_MEDIATED_SIGNALING_PATHWAY	713	Down	6.01267e-06	0.000556061	3.25488

## Sheet: Top upregulated gene sets
GeneSet	NGenes	Direction	PValue	FDR	[-]LOG10(FDR)
GO_AXONEME_PART	39	Up	1.13382e-10	2.83116e-07	6.54804
GO_CILIARY_PLASM	115	Up	3.58467e-09	3.97819e-06	5.40032
GO_CILIUM_MOVEMENT	65	Up	6.8002e-09	5.66004e-06	5.24718
GO_AXONEME_ASSEMBLY	63	Up	8.57879e-09	6.12036e-06	5.21322
GO_MICROTUBULE_BUNDLE_FORMATION	91	Up	7.53558e-07	0.000140225	3.85317
GO_AXONEMAL_DYNEIN_COMPLEX_ASSEMBLY	33	Up	9.89153e-07	0.000160644	3.79414
GO_DNA_PACKAGING_COMPLEX	88	Up	3.36478e-06	0.000365298	3.43735
GO_AXONEMAL_DYNEIN_COMPLEX	20	Up	4.68123e-06	0.000462442	3.33494
GO_NUCLEAR_NUCLEOSOME	30	Up	5.34534e-06	0.000513359	3.28958
GO_CHROMATIN_SILENCING_AT_RDNA	35	Up	2.41268e-05	0.00142591	2.84591
GO_INNER_DYNEIN_ARM_ASSEMBLY	16	Up	9.7063e-05	0.00390913	2.40792
GO_DNA_REPLICATION_DEPENDENT_NUCLEOSOME_ORGANIZATION	29	Up	0.000108137	0.00425225	2.37138
GO_REGULATION_OF_CILIUM_MOVEMENT	14	Up	0.000118122	0.00457288	2.33981
GO_DYNEIN_LIGHT_CHAIN_BINDING	27	Up	0.000181801	0.00637133	2.19577
GO_CILIUM_OR_FLAGELLUM_DEPENDENT_CELL_MOTILITY	37	Up	0.000206812	0.00702597	2.15329
GO_GABAERGIC_NEURON_DIFFERENTIATION	14	Up	0.000276279	0.00850201	2.07048
GO_MOTILE_CILIUM	170	Up	0.000317645	0.00938651	2.0275
GO_ATP_DEPENDENT_MICROTUBULE_MOTOR_ACTIVITY_MINUS_END_DIRECTED	19	Up	0.000324436	0.00946434	2.02391
GO_SUBPALLIUM_DEVELOPMENT	25	Up	0.000536995	0.0135101	1.86934
GO_POSITIVE_REGULATION_OF_EPITHELIAL_CELL_PROLIFERATION_INVOLVED_IN_LUNG_MORPHOGENESIS	5	Up	0.00055046	0.0137107	1.86294
GO_MICROTUBULE_MOTOR_ACTIVITY	84	Up	0.000620423	0.0148961	1.82693
GO_STRIATUM_DEVELOPMENT	19	Up	0.00119132	0.0241356	1.61734
GO_DOSAGE_COMPENSATION	18	Up	0.00123374	0.024748	1.60646
GO_REGULATION_OF_MEGAKARYOCYTE_DIFFERENTIATION	73	Up	0.00132652	0.0257267	1.58962
GO_RADIAL_SPOKE	5	Up	0.00149361	0.0279613	1.55344
GO_PREASSEMBLY_OF_GPI_ANCHOR_IN_ER_MEMBRANE	17	Up	0.00157636	0.0291029	1.53606
GO_ATP_DEPENDENT_MICROTUBULE_MOTOR_ACTIVITY	46	Up	0.00158627	0.0292319	1.53414
GO_CILIUM_ORGANIZATION	371	Up	0.0016499	0.0301266	1.52105
GO_CEREBRAL_CORTEX_GABAERGIC_INTERNEURON_DIFFERENTIATION	11	Up	0.00184158	0.0323127	1.49063
GO_CONDENSED_NUCLEAR_CHROMOSOME_CENTROMERIC_REGION	24	Up	0.00188831	0.0329135	1.48263
GO_OUTER_DYNEIN_ARM_ASSEMBLY	17	Up	0.00189929	0.0329915	1.4816
GO_REGULATION_OF_CILIUM_BEAT_FREQUENCY	10	Up	0.00193051	0.0332202	1.4786
GO_CILIARY_BASAL_BODY	119	Up	0.00196616	0.0337423	1.47183
GO_PROTEIN_DNA_COMPLEX	169	Up	0.00199748	0.0339575	1.46906
GO_CILIUM	571	Up	0.0021486	0.0359468	1.44434
GO_CILIARY_PART	428	Up	0.00219502	0.0365404	1.43723
GO_SPERM_AXONEME_ASSEMBLY	12	Up	0.00219506	0.0365404	1.43723
GO_NEURON_FATE_SPECIFICATION	26	Up	0.00230097	0.0376138	1.42465
GO_CEREBRAL_CORTEX_NEURON_DIFFERENTIATION	23	Up	0.00259695	0.0414351	1.38263
GO_CHROMOSOME_CONDENSATION	38	Up	0.00273661	0.042443	1.37219
GO_PLASMA_MEMBRANE_BOUNDED_CELL_PROJECTION_CYTOPLASM	198	Up	0.00277313	0.0428958	1.36759
GO_DYNEIN_LIGHT_INTERMEDIATE_CHAIN_BINDING	32	Up	0.00284839	0.0436844	1.35967
GO_CENTROMERE_COMPLEX_ASSEMBLY	52	Up	0.00309903	0.0461987	1.33537
GO_KICSTOR_COMPLEX	5	Up	0.00312187	0.0464006	1.33348
GO_VENTRAL_SPINAL_CORD_DEVELOPMENT	37	Up	0.00341766	0.0494719	1.30564
GO_CONDENSED_NUCLEAR_CHROMOSOME_KINETOCHORE	14	Up	0.00365819	0.0523467	1.28111
GO_9PLUS2_MOTILE_CILIUM	89	Up	0.0037546	0.0534964	1.27168
GO_CHROMATIN_ASSEMBLY_OR_DISASSEMBLY	162	Up	0.00378822	0.0536324	1.27057
GO_DNA_PACKAGING	174	Up	0.00392843	0.0551084	1.25878
GO_DYNEIN_INTERMEDIATE_CHAIN_BINDING	32	Up	0.00399777	0.055924	1.2524
GO_LYSINE_N_ACETYLTRANSFERASE_ACTIVITY_ACTING_ON_ACETYL_PHOSPHATE_AS_DONOR	12	Up	0.00403946	0.0561354	1.25076
GO_CELL_FATE_SPECIFICATION_INVOLVED_IN_PATTERN_SPECIFICATION	9	Up	0.00405445	0.0561354	1.25076
GO_NEGATIVE_REGULATION_OF_MEGAKARYOCYTE_DIFFERENTIATION	16	Up	0.00442721	0.0602438	1.22009
GO_DYNEIN_COMPLEX	56	Up	0.00450185	0.0607036	1.21679
GO_CHROMATIN_ORGANIZATION_INVOLVED_IN_REGULATION_OF_TRANSCRIPTION	114	Up	0.00459723	0.0613045	1.21251
GO_NEGATIVE_REGULATION_OF_INTERFERON_GAMMA_SECRETION	3	Up	0.0048382	0.063762	1.19544
GO_REGULATION_OF_CHROMOSOME_SEGREGATION	97	Up	0.00499213	0.0650083	1.18703
GO_NUCLEOSOME_ORGANIZATION	151	Up	0.00527558	0.0679549	1.16778
GO_ARYL_HYDROCARBON_RECEPTOR_BINDING	9	Up	0.00542792	0.0694162	1.15854
GO_CHROMATIN_ASSEMBLY	137	Up	0.00576671	0.0720875	1.14214
GO_CHROMOSOME_PASSENGER_COMPLEX	5	Up	0.00612292	0.0754078	1.12258
GO_CELL_DIFFERENTIATION_IN_SPINAL_CORD	43	Up	0.00632746	0.0766858	1.11528
GO_NEGATIVE_REGULATION_OF_GENE_EXPRESSION_EPIGENETIC	122	Up	0.00655304	0.0788547	1.10317
GO_GPI_ANCHOR_BIOSYNTHETIC_PROCESS	31	Up	0.00657193	0.0788841	1.10301
GO_OPTIC_NERVE_DEVELOPMENT	11	Up	0.00664038	0.0789573	1.10261
GO_GOLGI_TO_ENDOSOME_TRANSPORT	17	Up	0.00668033	0.0792436	1.10104
GO_MICROTUBULE_ORGANIZING_CENTER_LOCALIZATION	28	Up	0.00674198	0.079691	1.09859
GO_REGULATION_OF_MICROTUBULE_BASED_MOVEMENT	25	Up	0.00707884	0.0825975	1.08303
GO_ATP_DEPENDENT_CHROMATIN_REMODELING	77	Up	0.00732069	0.0844581	1.07336
GO_SPINAL_CORD_DEVELOPMENT	93	Up	0.00737356	0.0846553	1.07235
GO_REGULATION_OF_GASTRIC_MOTILITY	5	Up	0.00737386	0.0846553	1.07235
GO_CHROMATIN_REMODELING_AT_CENTROMERE	44	Up	0.00765647	0.086118	1.06491
GO_REGULATION_OF_EPITHELIAL_CELL_PROLIFERATION_INVOLVED_IN_LUNG_MORPHOGENESIS	7	Up	0.00805121	0.0895496	1.04794
GO_NUCLEAR_PORE_COMPLEX_ASSEMBLY	9	Up	0.00816198	0.0898808	1.04633
GO_SPINAL_CORD_MOTOR_NEURON_DIFFERENTIATION	26	Up	0.00824603	0.0903323	1.04416
GO_PARANODE_REGION_OF_AXON	12	Up	0.00839773	0.0915683	1.03825
GO_MICROTUBULE_ORGANIZING_CENTER_PART	174	Up	0.00846255	0.0919739	1.03634
GO_SET1C_COMPASS_COMPLEX	14	Up	0.00851668	0.0924615	1.03404
