# Supplementary material for: Inhibiting CSF1R alleviates cerebrovascular white matter disease and cognitive impairment
Source: Glia. 2023 Nov 1;72(2):375–95. doi: 10.1002/glia.24481 (PMC10952452; doi:10.1002/glia.24481)
Supplement: Supplementary file 5 — Table S4: Supplementary Table 4. [file GLIA-72-375-s004.xlsx]

## Sheet: bcas_gw2580_vs_bca-CELL_TYPE_ge
gene	gene_name	entrez_id	bcas_gw2580_vs_bca.l2fc	bcas_gw2580_vs_bca.pval	bcas_gw2580_vs_bca.padj	bcas_gw2580_vs_bca.raw_l2fc	mouse_OPC_10_times	mouse_OPC_5_times	mouse_OPC_top100	mouse_astrocytes_10_times	mouse_astrocytes_5_times	mouse_astrocytes_top100	mouse_endothelial_10_times	mouse_endothelial_5_times	mouse_endothelial_top100	mouse_microglia_10_times	mouse_microglia_5_times	mouse_microglia_top100	mouse_myelinating_oligodendrocyte_3_times	mouse_myelinating_oligodendrocyte_top100	mouse_neuron_10_times	mouse_neuron_5_times	mouse_neuron_top100	mouse_newly_formed_oligodendrocyte_3_times	mouse_newly_formed_oligodendrocyte_top100
ENSMUSG00000026712	Mrc1	17533	-0.730063	1.43659e-09	5.17458e-05	-1.49956											T
ENSMUSG00000001123	Lgals9	16859	-0.492108	3.20934e-05	0.275389	-0.825556
ENSMUSG00000049625	Tifab	212937	-0.490088	4.08424e-05	0.275389	-1.15122										T	T	T
ENSMUSG00000031613	Hpgd	15446	-0.484954	5.81569e-05	0.275389	-0.956448
ENSMUSG00000070390	Nlrp1b	637515	-0.479422	4.73999e-05	0.275389	-1.23609										T	T
ENSMUSG00000026786	Apbb1ip	54519	-0.468186	8.99673e-05	0.287601	-0.824829											T
ENSMUSG00000026177	Slc11a1	18173	-0.45595	0.000136621	0.328073	-1.7757										T	T	T
ENSMUSG00000031659	Adcy7	11513	-0.454439	0.000164448	0.32908	-0.939789										T	T
ENSMUSG00000024013	Fgd2	26382	-0.454153	0.000129465	0.328073	-0.767384										T	T
ENSMUSG00000030474	Siglece	83382	-0.450338	4.95168e-05	0.275389	-1.51104										T	T
ENSMUSG00000039005	Tlr4	21898	-0.445432	0.000103798	0.287601	-1.30903
ENSMUSG00000052760	A630001G21Rik	319997	-0.439961	0.000194082	0.332897	-1.11402
ENSMUSG00000039109	F13a1	74145	-0.438798	0.000161551	0.32908	-1.20117											T
ENSMUSG00000027848	Olfml3	99543	-0.434777	0.000273272	0.342158	-0.76329
ENSMUSG00000018927	Ccl6	20305	-0.434578	6.11636e-05	0.275389	-1.60835										T	T	T
ENSMUSG00000051506	Wdfy4	545030	-0.433787	0.000291475	0.342158	-0.992354										T	T
ENSMUSG00000026029	Casp8	12370	-0.433544	0.000323839	0.342158	-0.903047
ENSMUSG00000002603	Tgfb1	21803	-0.431154	0.000322217	0.342158	-0.977815											T
ENSMUSG00000015950	Ncf1	17969	-0.427494	0.000384262	0.342158	-0.915309										T	T	T
ENSMUSG00000030798	Cd37	12493	-0.425299	0.000252521	0.339998	-1.17378										T	T	T
ENSMUSG00000040747	Cd53	12508	-0.42527	0.000423522	0.342158	-1.4816
ENSMUSG00000020427	Igfbp3	16009	-0.424893	0.000379144	0.342158	-0.752398
ENSMUSG00000098112	Bin2	668218	-0.422614	0.000422696	0.342158	-0.75822
ENSMUSG00000030745	Il21r	60504	-0.422218	0.00036907	0.342158	-1.0461										T	T
ENSMUSG00000111088	9430081H08Rik		-0.421216	0.000457279	0.350451	-0.929766
ENSMUSG00000034116	Vav1	22324	-0.419453	0.000232005	0.339998	-1.1336										T	T
ENSMUSG00000015340	Cybb	13058	-0.416176	2.33785e-05	0.275389	-3.63677											T
ENSMUSG00000030737	Slco2b1	101488	-0.41441	0.000254118	0.339998	-0.617648
ENSMUSG00000004837	Grap	71520	-0.413769	0.000420007	0.342158	-0.670606
ENSMUSG00000020399	Havcr2	171285	-0.412559	0.000549328	0.36744	-0.967905											T
ENSMUSG00000032577	Mapkapk3	102626	-0.412152	0.000632886	0.379943	-0.813708											T
ENSMUSG00000024986	Hhex	15242	-0.411975	0.000604385	0.379943	-0.914832
ENSMUSG00000040751	Lat2	56743	-0.410672	0.000644054	0.380309	-0.884377										T	T
ENSMUSG00000020865	Abcc3	76408	-0.409084	0.000589824	0.379943	-0.98069										T	T	T
ENSMUSG00000018593	Sparc	20692	-0.406702	0.000422514	0.342158	-0.629359
ENSMUSG00000054675	Tmem119	231633	-0.406351	0.000150212	0.32908	-0.556833										T	T	T
ENSMUSG00000002699	Lcp2	16822	-0.405373	0.000538674	0.36744	-1.07677
ENSMUSG00000026288	Inpp5d	16331	-0.404381	0.000535863	0.36744	-0.646142										T	T
ENSMUSG00000060512	0610040J01Rik	76261	-0.399653	0.000915744	0.460291	-0.777159
ENSMUSG00000042286	Stab1	192187	-0.399544	0.00045003	0.350451	-0.6017
ENSMUSG00000027009	Itga4	16401	-0.398603	0.00029716	0.342158	-0.567968							T	T	T
ENSMUSG00000024079	Eif2ak2	19106	-0.39696	0.000781565	0.425977	-0.661183
ENSMUSG00000052160	Pld4	104759	-0.395007	0.000963208	0.462597	-0.911619										T	T	T
ENSMUSG00000043165	Lor	16939	-0.394748	0.000947373	0.462597	-0.921864
ENSMUSG00000030579	Tyrobp	22177	-0.391923	0.00115198	0.4958	-1.49899										T	T
ENSMUSG00000068220	Lgals1	16852	-0.390493	0.00112933	0.4958	-0.700911
ENSMUSG00000024300	Myo1f	17916	-0.389215	0.00125325	0.512976	-1.50381										T	T
ENSMUSG00000058099	Nfam1	74039	-0.389097	0.00124856	0.512976	-0.810705										T	T	T
ENSMUSG00000038811	Gngt2	14710	-0.388821	0.000667136	0.387584	-1.16417										T	T
ENSMUSG00000071713	Csf2rb	12983	-0.387341	0.00118375	0.4958	-1.66555										T	T
ENSMUSG00000033777	Tlr13	279572	-0.386534	0.000496155	0.36744	-1.29604
ENSMUSG00000051504	Siglech	233274	-0.386004	0.000189557	0.332897	-0.508141										T	T
ENSMUSG00000044816	D630023F18Rik	98303	-0.384784	0.00129074	0.520867	-0.878516
ENSMUSG00000021876	Rnase4	58809	-0.384226	0.0014485	0.531489	-0.776622											T
ENSMUSG00000071714	Csf2rb2	12984	-0.384172	9.60277e-05	0.287601	-1.95857										T	T
ENSMUSG00000042228	Lyn	17096	-0.38383	0.00141532	0.531489	-0.83668
ENSMUSG00000029915	Clec5a	23845	-0.382361	0.00100833	0.472847	-1.05008
ENSMUSG00000064267	Hvcn1	74096	-0.381882	0.000777766	0.425977	-1.16446										T	T	T
ENSMUSG00000052336	Cx3cr1	13051	-0.38056	0.0015814	0.531489	-0.809506										T	T
ENSMUSG00000072812	Ahnak2	100041194	-0.380183	0.000851199	0.446361	-1.1412
ENSMUSG00000022575	Gsdmd	69146	-0.379041	0.0011663	0.4958	-1.02478											T
ENSMUSG00000063268	Parp10	671535	-0.378334	0.00171179	0.531489	-0.765512
ENSMUSG00000084215	Gm11814		-0.378272	0.000398484	0.342158	-1.5102
ENSMUSG00000069892	9930111J21Rik2	245240	-0.377868	0.00173518	0.531489	-0.745177
ENSMUSG00000117613	Gm2629		-0.377557	0.00175079	0.531489	-0.763933
ENSMUSG00000029217	Tec	21682	-0.377387	0.00174515	0.531489	-0.782291
ENSMUSG00000019122	Ccl9	20308	-0.377075	0.000550854	0.36744	-1.34587										T	T	T
ENSMUSG00000015852	Fcrls	80891	-0.375701	0.00102393	0.472847	-1.19941
ENSMUSG00000036362	P2ry13	74191	-0.373817	0.00164574	0.531489	-0.635774										T	T
ENSMUSG00000030786	Itgam	16409	-0.37249	0.000365502	0.342158	-0.956447										T	T
ENSMUSG00000053113	Socs3	12702	-0.372321	0.0018242	0.531489	-0.868231										T	T
ENSMUSG00000031838	Ifi30	65972	-0.372162	0.000631635	0.379943	-1.33909
ENSMUSG00000073409	H2-Q6	110557	-0.371896	0.000375311	0.342158	-1.54277
ENSMUSG00000104200	Gm37399		-0.371597	0.00135447	0.5246	-1.03555
ENSMUSG00000022488	Nckap1l	105855	-0.371428	0.00170316	0.531489	-0.92674										T	T
ENSMUSG00000113856	Gm10790		-0.371397	0.00206174	0.57503	-0.712243
ENSMUSG00000022309	Angpt1	11600	-0.371333	0.00182335	0.531489	-0.637036															T	T
ENSMUSG00000027995	Tlr2	24088	-0.370708	0.000548275	0.36744	-2.69364										T	T	T
ENSMUSG00000000290	Itgb2	16414	-0.370585	0.00212181	0.578996	-1.50352										T	T
ENSMUSG00000015396	Cd83	12522	-0.369571	0.00213971	0.579491	-0.791672
ENSMUSG00000029484	Anxa3	11745	-0.367607	0.00224181	0.594036	-0.798761
ENSMUSG00000010142	Tnfrsf13b	57916	-0.36702	0.00209131	0.57503	-0.865446											T
ENSMUSG00000030921	Trim30a	20128	-0.365945	0.00116602	0.4958	-1.15708				T	T	T
ENSMUSG00000020143	Dock2	94176	-0.36483	0.00206638	0.57503	-1.13477											T
ENSMUSG00000112229	Gm48086		-0.36449	0.0013159	0.520867	-0.540786
ENSMUSG00000072115	Ang	11727	-0.362128	0.00155295	0.531489	-1.0807										T	T
ENSMUSG00000020101	Vsir	74048	-0.361517	0.00256758	0.655916	-0.650574
ENSMUSG00000030669	Calca	12310	-0.36073	0.00164112	0.531489	-1.08516
ENSMUSG00000070034	Sp110	109032	-0.359037	0.00149174	0.531489	-1.11959											T
ENSMUSG00000078945	Naip2	17948	-0.358138	0.000858446	0.446361	-1.34805
ENSMUSG00000081593	Gm11841		-0.357314	0.00273555	0.672168	-0.851288
ENSMUSG00000051439	Cd14	12475	-0.355259	0.00042746	0.342158	-1.65913										T	T	T
ENSMUSG00000036353	P2ry12	70839	-0.354325	8.19579e-05	0.287601	-0.424676
ENSMUSG00000108030	9530062K07Rik		-0.350127	0.00365522	0.731956	-0.652988
ENSMUSG00000046805	Mpeg1	17476	-0.349607	0.00366053	0.731956	-1.54313										T	T
ENSMUSG00000024621	Csf1r	12978	-0.34949	0.00376675	0.737382	-0.690549										T	T
ENSMUSG00000029771	Irf5	27056	-0.349106	0.00338508	0.730124	-0.830195										T	T	T
ENSMUSG00000022901	Cd86	12524	-0.348835	0.00208951	0.57503	-1.07097										T	T
ENSMUSG00000000753	Serpinf1	20317	-0.348492	0.00364486	0.731956	-0.780643
ENSMUSG00000046167	Gldn	235379	-0.347326	0.00079235	0.425977	-1.47799
ENSMUSG00000022150	Dab2	13132	-0.346773	0.0031122	0.70504	-0.559667
ENSMUSG00000082809	Gm14150		-0.34445	0.00347902	0.731956	-0.574789
ENSMUSG00000022831	Hcls1	15163	-0.342973	0.00388801	0.740609	-0.83281										T	T
ENSMUSG00000109245	Gm44860		-0.340876	0.00469712	0.774568	-0.656547
ENSMUSG00000029919	Hpgds	54486	-0.3402	0.00480211	0.774568	-0.671168
ENSMUSG00000018008	Cyth4	72318	-0.339029	0.00355338	0.731956	-0.931616										T	T
ENSMUSG00000042190	Cmklr1	14747	-0.337546	0.00362871	0.731956	-0.93751											T
ENSMUSG00000020592	Sdc1	20969	-0.3374	0.00504916	0.777226	-0.716114
ENSMUSG00000040229	Gpr34	23890	-0.33586	0.00513308	0.786781	-0.609484											T
ENSMUSG00000028581	Laptm5	16792	-0.335688	0.00451367	0.774568	-0.843986										T	T	T
ENSMUSG00000039853	Trim14	74735	-0.335612	0.00451804	0.774568	-0.827518										T	T
ENSMUSG00000118353	Nsa2-ps1		-0.335539	0.00539741	0.79235	-0.666549
ENSMUSG00000031875	Cmtm3	68119	-0.335048	0.00543338	0.79235	-0.704084
ENSMUSG00000063286	Gm8995		-0.334955	0.00458109	0.774568	-0.841884
ENSMUSG00000092094	Zfp804b	207618	-0.334687	0.00481992	0.774568	-0.815591
ENSMUSG00000102153	Gm37474		-0.334217	0.00480638	0.774568	-0.548529
ENSMUSG00000057596	Trim30d	209387	-0.333845	0.00177486	0.531489	-1.28161				T	T	T
ENSMUSG00000038642	Ctss	13040	-0.33224	0.00493996	0.774568	-1.27603										T	T
ENSMUSG00000020437	Myo1g	246177	-0.332089	0.00143476	0.531489	-1.38667										T	T	T
ENSMUSG00000021556	Golm1	105348	-0.331403	0.00215913	0.580387	-0.458052
ENSMUSG00000029561	Oasl2	23962	-0.331316	0.00501631	0.777226	-0.836102
ENSMUSG00000071379	Hpcal1	53602	-0.330844	0.000245077	0.339998	-0.398842
ENSMUSG00000026395	Ptprc	19264	-0.330301	0.00615512	0.841835	-1.55135
ENSMUSG00000033220	Rac2	19354	-0.330043	0.00298364	0.684527	-1.09319										T	T
ENSMUSG00000022014	Epsti1	108670	-0.329915	0.00149813	0.531489	-1.38455											T
ENSMUSG00000028599	Tnfrsf1b	21938	-0.329273	0.00427866	0.762957	-0.939673
ENSMUSG00000004266	Ptpn6	15170	-0.328984	0.00148046	0.531489	-1.39933										T	T
ENSMUSG00000032860	P2ry2	18442	-0.328704	0.00199057	0.56457	-1.26847
ENSMUSG00000041959	S100a10	20194	-0.3275	0.00038508	0.342158	-0.396811
ENSMUSG00000034422	Parp14	547253	-0.327236	0.00663859	0.850968	-0.681306
ENSMUSG00000029816	Gpnmb	93695	-0.325671	0.00329243	0.714914	-4.02778
ENSMUSG00000045679	Pqlc3	217430	-0.325502	0.00682968	0.85716	-0.704644
ENSMUSG00000030830	Itgal	16408	-0.325198	0.00174127	0.531489	-1.35849
ENSMUSG00000031264	Btk	12229	-0.324564	0.00359816	0.731956	-1.0537										T	T
ENSMUSG00000091329	1700112D23Rik		-0.323552	0.00490185	0.774568	-0.926925
ENSMUSG00000060802	B2m	12010	-0.323226	0.00534367	0.792094	-0.897377
ENSMUSG00000110137	Gm45577		-0.32279	0.00578868	0.815564	-0.885625
ENSMUSG00000019832	Rab32	67844	-0.322411	0.0031818	0.711853	-1.14268											T
ENSMUSG00000026480	Ncf2	17970	-0.322111	0.00606593	0.840365	-0.840617										T	T
ENSMUSG00000018381	Abi3	66610	-0.322058	0.00759859	0.883927	-0.646429										T	T
ENSMUSG00000029810	Tmem176b	65963	-0.321844	0.00759033	0.883927	-0.618978
ENSMUSG00000082855	Gm14537		-0.321225	0.00586371	0.821833	-0.861754
ENSMUSG00000034652	Cd300a	217303	-0.320395	0.00282814	0.672168	-1.21242										T	T	T
ENSMUSG00000038147	Cd84	12523	-0.317884	0.00813551	0.92442	-1.55749											T
ENSMUSG00000059013	Sh2d3c	27387	-0.317679	0.00295013	0.681178	-0.430695
ENSMUSG00000107595	Gm44441		-0.317471	0.00848104	0.943627	-0.650322
ENSMUSG00000047180	Neurl3	214854	-0.317468	0.00341345	0.73186	-1.14789										T	T
ENSMUSG00000006611	Hfe	15216	-0.317448	0.00745357	0.883149	-0.774895											T
ENSMUSG00000036887	C1qa	12259	-0.317302	0.00760979	0.883927	-1.42831										T	T	T
ENSMUSG00000030793	Pycard	66824	-0.317236	0.0040406	0.740609	-1.07439										T	T	T
ENSMUSG00000037318	Traf3ip3	215243	-0.31706	0.00447481	0.774568	-1.02973										T	T
ENSMUSG00000117247	Gm49923		-0.316665	0.00393437	0.740609	-1.08974
ENSMUSG00000023885	Thbs2	21826	-0.316615	0.00856212	0.943627	-0.596024
ENSMUSG00000028497	Hacd4	66775	-0.316585	0.00483255	0.774568	-1.00556
ENSMUSG00000108528	Gm8319		-0.314725	0.00679407	0.85716	-0.860288
ENSMUSG00000047369	Dnah14	240960	-0.314523	0.00435118	0.768281	-0.449469
ENSMUSG00000097842	9330104G04Rik		-0.314119	0.00667072	0.851202	-0.486994
ENSMUSG00000022346	Myc	17869	-0.313421	0.00711373	0.876316	-0.49115
ENSMUSG00000019876	Pkib	18768	-0.312493	0.00629787	0.843473	-0.474563
ENSMUSG00000038094	Atp13a4	224079	-0.311926	0.00412587	0.740609	-0.431917
ENSMUSG00000059479	B3gnt8	232984	-0.311826	0.00909213	0.957598	-0.733857
ENSMUSG00000029204	Rhoh	74734	-0.311758	0.00531459	0.792094	-1.00392										T	T	T
ENSMUSG00000026547	Tagln2	21346	-0.311634	0.00971974	0.967141	-0.655358
ENSMUSG00000004609	Cd33	12489	-0.311202	0.00978873	0.970452	-0.588684										T	T
ENSMUSG00000018339	Gpx3	14778	-0.311191	0.0098069	0.970452	-0.652509
ENSMUSG00000021665	Hexb	15212	-0.310397	0.00912572	0.958333	-0.744162										T	T
ENSMUSG00000032089	Il10ra	16154	-0.310246	0.010061	0.979452	-0.646545										T	T
ENSMUSG00000051956	Rnf133	386611	-0.309823	0.0082962	0.936768	-0.814886
ENSMUSG00000057137	Tmem140	68487	-0.309639	0.00891592	0.954881	-0.76653
ENSMUSG00000003283	Hck	15162	-0.308748	0.00411581	0.740609	-1.14512										T	T	T
ENSMUSG00000013707	Tnfaip8l2	69769	-0.308686	0.00184442	0.531489	-1.50134										T	T
ENSMUSG00000044811	Cd300c2	140497	-0.308596	0.00347363	0.731956	-1.22156
ENSMUSG00000025534	Gusb	110006	-0.308217	0.010581	0.989173	-0.595154
ENSMUSG00000105586	Gm43009		-0.308141	0.00944938	0.967141	-0.762961
ENSMUSG00000045075	Gm9796		-0.307906	0.00882313	0.951524	-0.816612
ENSMUSG00000047250	Ptgs1	19224	-0.307769	0.00629524	0.843473	-0.449716										T	T
ENSMUSG00000105933	Gm43260		-0.307663	0.0100189	0.979452	-0.538356
ENSMUSG00000079110	Capn3	12335	-0.307447	0.0102287	0.982054	-0.700516										T	T
ENSMUSG00000072620	Slfn2	20556	-0.307147	0.00270189	0.672168	-1.34053							T	T		T	T	T
ENSMUSG00000027978	Prss12	19142	-0.30714	0.00681484	0.85716	-0.458504
ENSMUSG00000047810	Ccdc88b	78317	-0.307113	0.0108636	0.992238	-0.591649										T	T
ENSMUSG00000021423	Ly86	17084	-0.306378	0.0106002	0.989173	-1.13409
ENSMUSG00000108897	Gm44861		-0.306107	0.0111006	0.992238	-0.573687
ENSMUSG00000029826	Zc3hav1	78781	-0.306018	0.0107797	0.992238	-0.552699
ENSMUSG00000021215	Net1	56349	-0.305668	0.0108039	0.992238	-0.550449							T	T
ENSMUSG00000031851	Ntpcr	66566	-0.3056	0.00177334	0.531489	-0.38168											T
ENSMUSG00000003657	Calb2	12308	-0.30538	0.0112658	0.992238	0.24708																T
ENSMUSG00000047897	Ripply2	382089	-0.304908	0.0104374	0.984171	-0.732912
ENSMUSG00000047557	Lxn	17035	-0.304893	0.00579635	0.815564	-0.433661
ENSMUSG00000048163	Selplg	20345	-0.304578	0.00408432	0.740609	-0.412206										T	T	T
ENSMUSG00000026303	Mlph	171531	-0.304297	0.0114071	0.992238	-0.667165
ENSMUSG00000031165	Was	22376	-0.304159	0.00548567	0.796749	-1.05769										T	T
ENSMUSG00000062933	Gm10123		-0.303951	0.00663219	0.850968	-0.448476
ENSMUSG00000022912	Pros1	19128	-0.303904	0.0117182	0.999649	-0.630481
ENSMUSG00000036905	C1qb	12260	-0.30377	0.010406	0.984171	-1.20194										T	T	T
ENSMUSG00000023947	Nfkbie	18037	-0.303716	0.0116792	0.999649	-0.566851										T	T
ENSMUSG00000021998	Lcp1	18826	-0.303664	0.00918944	0.962084	-0.8231
ENSMUSG00000052384	Nrros	224109	-0.303604	0.0114319	0.992238	-0.547615
ENSMUSG00000027961	Lrrc39	109245	-0.303374	0.00280587	0.672168	-1.39636
ENSMUSG00000038175	Mylip	218203	-0.302778	0.00648677	0.850968	-0.435959
ENSMUSG00000025492	Ifitm3	66141	-0.30258	0.00766875	0.885347	-0.922897							T	T
ENSMUSG00000097471	5830432E09Rik		-0.302454	0.00479468	0.774568	-1.13713
ENSMUSG00000110397	Gm45540		-0.302239	0.00400713	0.740609	-1.23825
ENSMUSG00000107677	Olfr316	258064	-0.302147	0.0112051	0.992238	-0.722467
ENSMUSG00000043833	2900005J15Rik		-0.302079	0.0100591	0.979452	-0.486546
ENSMUSG00000037649	H2-DMa	14998	-0.301972	0.00629912	0.843473	-0.424417
ENSMUSG00000040838	Gm11639		-0.301321	0.011952	0.999649	-0.543836
ENSMUSG00000059049	Frem1	329872	-0.301206	0.00955142	0.967141	-0.477277
ENSMUSG00000002233	Rhoc	11853	-0.301097	0.00858924	0.943627	-0.460348
ENSMUSG00000090894	Olfr110	258325	-0.301096	0.00259386	0.657963	-1.43772
ENSMUSG00000031101	Sash3	74131	-0.301017	0.010264	0.982054	-0.78836										T	T	T
ENSMUSG00000022148	Fyb	23880	-0.300536	0.0039315	0.740609	-1.24294											T
ENSMUSG00000024778	Fas	14102	-0.300374	0.00877865	0.951524	-0.873986
ENSMUSG00000022439	Parvg	64099	-0.300338	0.0127034	0.999649	-0.623864										T	T
ENSMUSG00000023992	Trem2	83433	-0.299478	0.0130085	0.999649	-1.23243										T	T	T
ENSMUSG00000058715	Fcer1g	14127	-0.298126	0.0119916	0.999649	-1.17623										T	T
ENSMUSG00000020423	Btg2	12227	-0.298029	0.007186	0.876316	-0.424597
ENSMUSG00000040557	Mettl27	79565	-0.297574	0.00362163	0.731956	-0.389475
ENSMUSG00000102352	Gm38346		-0.296716	0.0136801	0.999649	-0.63875
ENSMUSG00000046879	Irgm1	15944	-0.296549	0.0133219	0.999649	-0.5276
ENSMUSG00000046352	Gjb2	14619	-0.29644	0.0121513	0.999649	-0.745744
ENSMUSG00000103923	Gm37896		-0.296246	0.00388893	0.740609	-1.29254
ENSMUSG00000028268	Gbp3	55932	-0.296106	0.0135224	0.999649	-0.667594								T
ENSMUSG00000026365	Cfh	12628	-0.295851	0.0122864	0.999649	-0.744556
ENSMUSG00000002332	Dhrs1	52585	-0.295522	0.00690137	0.86315	-0.415132
ENSMUSG00000107826	Gm44242		-0.295275	0.00736206	0.879563	-0.419401
ENSMUSG00000021624	Cd180	17079	-0.295274	0.00868875	0.946223	-0.92788
ENSMUSG00000015027	Galns	50917	-0.294657	0.0113254	0.992238	-0.46256
ENSMUSG00000050926	Dcaf12l2	245403	-0.294323	0.0124745	0.999649	-0.75463
ENSMUSG00000045312	Lhfpl2	218454	-0.294314	0.0140521	0.999649	-0.526817
ENSMUSG00000112926	Gm7172		-0.294172	0.0142905	0.999649	-0.662823
ENSMUSG00000038242	Aox4	71872	-0.29404	0.0143712	0.999649	-0.659784
ENSMUSG00000022216	Psme1	19186	-0.293561	0.00183004	0.531489	-0.360336
ENSMUSG00000015947	Fcgr1	14129	-0.29337	0.0132883	0.999649	-1.36255										T	T
ENSMUSG00000031827	Cotl1	72042	-0.293214	0.00520075	0.792094	-0.391931											T
ENSMUSG00000034708	Grn	14824	-0.293119	0.0111633	0.992238	-0.454705										T	T
ENSMUSG00000022146	Osmr	18414	-0.292905	0.00556821	0.802268	-1.15728							T	T
ENSMUSG00000024349	Tmem173	72512	-0.292899	0.0129186	0.999649	-0.753837										T	T
ENSMUSG00000064023	Klk8	259277	-0.290792	0.00744646	0.883149	-1.04993
ENSMUSG00000103948	4930594C11Rik		-0.290592	0.0160121	0.999649	-0.600064
ENSMUSG00000040345	Arhgap9	216445	-0.290453	0.00302403	0.689402	-1.45381										T	T
ENSMUSG00000081692	Gm15971		-0.289754	0.0105997	0.989173	-0.427593
ENSMUSG00000056753	C330011M18Rik		-0.289004	0.0163495	0.999649	-0.530702
ENSMUSG00000022429	Dmc1	13404	-0.288988	0.0165322	0.999649	-0.545707
ENSMUSG00000025283	Sat1	20229	-0.288864	0.00857104	0.943627	-0.40882
ENSMUSG00000036896	C1qc	12262	-0.288838	0.0137575	0.999649	-1.21912										T	T	T
ENSMUSG00000081968	Rpl23a-ps2		-0.288629	0.0165828	0.999649	-0.540385
ENSMUSG00000020120	Plek	56193	-0.288088	0.0155923	0.999649	-0.686145											T
ENSMUSG00000044583	Tlr7	170743	-0.287855	0.0115173	0.997239	-0.862839										T	T
ENSMUSG00000113637	Gm7049		-0.287507	0.0153188	0.999649	-0.705364
ENSMUSG00000059336	Slc14a1	108052	-0.287465	0.0142536	0.999649	-0.753865					T
ENSMUSG00000038352	Arl5c	217151	-0.287159	0.0134725	0.999649	-0.789427											T
ENSMUSG00000025400	Tac2	21334	-0.286947	0.0135129	0.999649	-0.797014															T	T	T
ENSMUSG00000004665	Cnn2	12798	-0.286123	0.017019	0.999649	-0.51228
ENSMUSG00000033965	Slc16a2	20502	-0.28595	0.00350491	0.731956	-0.359198
ENSMUSG00000037921	Ddx60	234311	-0.285945	0.0144324	0.999649	-0.76011
ENSMUSG00000116092	Gm49422		-0.285922	0.0159256	0.999649	-0.488751
ENSMUSG00000113167	Gm48482		-0.285446	0.0179717	0.999649	-0.570657
ENSMUSG00000034796	Cpne7	102278	-0.285445	0.0152244	0.999649	-0.46703															T	T
ENSMUSG00000026829	Gbgt1	227671	-0.285319	0.0175093	0.999649	-0.632884										T	T
ENSMUSG00000066554	Gm10167		-0.285233	0.0173287	0.999649	-0.642411
ENSMUSG00000046768	Rhoj	80837	-0.285178	0.0161611	0.999649	-0.706001							T	T
ENSMUSG00000104130	Gm36951		-0.285057	0.0181318	0.999649	-0.57822
ENSMUSG00000036908	Unc93b1	54445	-0.284715	0.0137241	0.999649	-0.804798										T	T
ENSMUSG00000071715	Ncf4	17972	-0.284556	0.00314734	0.708544	-1.49457										T	T	T
ENSMUSG00000054072	Iigp1	60440	-0.284257	0.0122704	0.999649	-0.863556
ENSMUSG00000041797	Abca9	217262	-0.283975	0.0185842	0.999649	-0.56547
ENSMUSG00000046718	Bst2	69550	-0.283641	0.00433665	0.768281	-1.35815
ENSMUSG00000031497	Tnfsf13b	24099	-0.283234	0.017652	0.999649	-0.667651
ENSMUSG00000062480	Acat3	224530	-0.283202	0.0175894	0.999649	-0.488603
ENSMUSG00000025058	5430427O19Rik	71398	-0.283182	0.00538955	0.79235	-1.27079										T	T
ENSMUSG00000073599	Ecscr	68545	-0.282907	0.0190189	0.999649	-0.585514
ENSMUSG00000041515	Irf8	15900	-0.282839	0.0120069	0.999649	-0.891103										T	T	T
ENSMUSG00000020053	Igf1	16000	-0.282488	0.0135325	0.999649	-0.832828
ENSMUSG00000004730	Adgre1	13733	-0.282298	0.00490737	0.774568	-1.30857
ENSMUSG00000097415	AU020206		-0.281376	0.00529165	0.792094	-1.28311
ENSMUSG00000044468	Tent5c	74645	-0.281307	0.00663798	0.850968	-1.17876
ENSMUSG00000023206	Il15ra	16169	-0.281284	0.0112734	0.992238	-0.396869
ENSMUSG00000024696	Lpxn	107321	-0.281251	0.011082	0.992238	-0.942694										T	T
ENSMUSG00000025510	Cd151	12476	-0.280105	0.0113143	0.992238	-0.399469								T
ENSMUSG00000097209	AU022754		-0.279772	0.0191544	0.999649	-0.650401
ENSMUSG00000009585	Apobec3	80287	-0.279662	0.0201731	0.999649	-0.598123
ENSMUSG00000018774	Cd68	12514	-0.279475	0.0205268	0.999649	-1.43389										T	T	T
ENSMUSG00000115591	Gm31282		-0.279354	0.0204649	0.999649	-0.528703
ENSMUSG00000097585	E230029C05Rik		-0.278817	0.00971437	0.967141	-0.380095
ENSMUSG00000025017	Pik3ap1	83490	-0.278557	0.0116174	0.999649	-0.94382										T	T
ENSMUSG00000036246	Gmip	78816	-0.278501	0.0136068	0.999649	-0.408594											T
ENSMUSG00000104210	Gm37984		-0.277919	0.017175	0.999649	-0.439237
ENSMUSG00000015467	Egfl8	81701	-0.277496	0.013082	0.999649	-0.906758							T	T	T
ENSMUSG00000039497	Dse	212898	-0.27749	0.0131907	0.999649	-0.403343
ENSMUSG00000111131	9930024M15Rik		-0.276793	0.00496738	0.774568	-0.353535
ENSMUSG00000022876	Samsn1	67742	-0.276569	0.00966764	0.967141	-1.04531
ENSMUSG00000100706	Gm19744		-0.276223	0.0215925	0.999649	-0.518091
ENSMUSG00000083496	Gm11263		-0.275646	0.0113153	0.992238	-1.00278
ENSMUSG00000040296	Ddx58	230073	-0.275531	0.0215442	0.999649	-0.491694
ENSMUSG00000031103	Elf4	56501	-0.27513	0.0094841	0.967141	-1.06609										T	T
ENSMUSG00000102719	Gm37760		-0.274675	0.00858375	0.943627	-1.12592
ENSMUSG00000020098	Pcbd1	13180	-0.274371	0.0197688	0.999649	-0.707364
ENSMUSG00000103926	Gm37894		-0.274248	0.0223466	0.999649	-0.482103
ENSMUSG00000090958	Lrrc32	434215	-0.273824	0.023232	0.999649	-0.556498								T
ENSMUSG00000021365	Nedd9	18003	-0.273702	0.00101433	0.472847	-0.315067
ENSMUSG00000031207	Msn	17698	-0.273461	0.0220362	0.999649	-0.639112
ENSMUSG00000040016	Ptger3	19218	-0.273312	0.015655	0.999649	-0.406981
ENSMUSG00000027533	Fabp5	16592	-0.272998	0.00445816	0.774568	-0.339523
ENSMUSG00000055560	Zfp459	328274	-0.272887	0.0223799	0.999649	-0.480117
ENSMUSG00000072720	Myo18b	74376	-0.272771	0.0221702	0.999649	-0.4743										T	T
ENSMUSG00000033033	Calhm2	72691	-0.27243	0.0199142	0.999649	-0.438327
ENSMUSG00000024610	Cd74	16149	-0.272225	0.00151696	0.531489	-2.01678										T	T	T
ENSMUSG00000021457	Syk	20963	-0.271961	0.0241749	0.999649	-0.535816
ENSMUSG00000024965	Fermt3	108101	-0.271926	0.0211276	0.999649	-0.690071										T	T	T
ENSMUSG00000024397	Aif1	11629	-0.271901	0.0130562	0.999649	-0.947198										T	T
ENSMUSG00000113198	Gm6988		-0.271602	0.00323593	0.714914	-1.61485
ENSMUSG00000050552	Lamtor4	66096	-0.27104	0.00139725	0.531489	-0.317187
ENSMUSG00000106332	Gm43506		-0.270936	0.0246947	0.999649	-0.539105
ENSMUSG00000020573	Pik3cg	30955	-0.270872	0.0221407	0.999649	-0.670963
ENSMUSG00000016206	H2-M3	14991	-0.270811	0.024152	0.999649	-0.481535
ENSMUSG00000004952	Rasa4	54153	-0.270742	0.0237394	0.999649	-0.477674										T	T
ENSMUSG00000070942	Il1rl2	107527	-0.270483	0.013038	0.999649	-0.956435
ENSMUSG00000024663	Rab3il1	74760	-0.270415	0.0234837	0.999649	-0.470445										T	T
ENSMUSG00000092509	Gm20394		-0.270227	0.0111834	0.992238	-1.06827
ENSMUSG00000034792	Gna15	14676	-0.270213	0.0225016	0.999649	-0.668218										T	T	T
ENSMUSG00000020009	Ifngr1	15979	-0.270149	0.0210888	0.999649	-0.435335											T
ENSMUSG00000028036	Ptgfr	19220	-0.270077	0.00531773	0.792094	-1.38488
ENSMUSG00000060063	Alox5ap	11690	-0.26996	0.0190106	0.999649	-0.7693
ENSMUSG00000030107	Usp18	24110	-0.269891	0.0118635	0.999649	-1.00182								T
ENSMUSG00000024526	Cidea	12683	-0.269666	0.0254076	0.999649	-0.524336																T
ENSMUSG00000018920	Cxcl16	66102	-0.269066	0.00152111	0.531489	-2.05796
ENSMUSG00000030844	Rgs10	67865	-0.26883	0.0181831	0.999649	-0.40303										T	T
ENSMUSG00000020639	Pfn4	382562	-0.268594	0.0110892	0.992238	-0.3593
ENSMUSG00000055541	Lair1	52855	-0.268542	0.0239129	0.999649	-0.457138										T	T
ENSMUSG00000033356	Pus7l	78895	-0.26836	0.0198578	0.999649	-0.403529
ENSMUSG00000026866	Kynu	70789	-0.26796	0.00395681	0.740609	-1.58132
ENSMUSG00000049130	C5ar1	12273	-0.267309	0.0102563	0.982054	-1.07485										T	T	T
ENSMUSG00000042215	Bag2	213539	-0.266509	0.0207714	0.999649	-0.409132
ENSMUSG00000090138	Gm3687		-0.266336	0.01117	0.992238	-1.08056
ENSMUSG00000037405	Icam1	15894	-0.266333	0.00565027	0.810332	-1.39476
ENSMUSG00000051652	Lrrc3	237387	-0.266249	0.0119451	0.999649	-0.361578
ENSMUSG00000112959	Gm32834		-0.265781	0.0255159	0.999649	-0.661801
ENSMUSG00000031387	Renbp	19703	-0.265347	0.0158852	0.999649	-0.905151											T
ENSMUSG00000079641	Rpl39	67248	-0.264999	0.015407	0.999649	-0.371637
ENSMUSG00000070407	Hs3st3b1	54710	-0.264782	0.0279582	0.999649	-0.557802
ENSMUSG00000074896	Ifit3	15959	-0.264523	0.0277157	0.999649	-0.483173				T	T	T
ENSMUSG00000026479	Lamc2	16782	-0.264331	0.0192016	0.999649	-0.38869
ENSMUSG00000036995	Asap3	230837	-0.263887	0.0285829	0.999649	-0.551577
ENSMUSG00000056737	Capg	12332	-0.263585	0.00389126	0.740609	-1.6125
ENSMUSG00000033585	Ndn	17984	-0.263476	0.0162514	0.999649	-0.371415
ENSMUSG00000064653	Gm26129		-0.263014	0.00656545	0.850968	-1.37297
ENSMUSG00000021280	Exoc3l4	74190	-0.262588	0.0180608	0.999649	-0.883285
ENSMUSG00000027890	Gstm4	14865	-0.261944	0.018799	0.999649	-0.371716
ENSMUSG00000033508	Asprv1	67855	-0.261746	0.0147216	0.999649	-0.981245
ENSMUSG00000056687	Gm11696		-0.261727	0.0141293	0.999649	-0.364299
ENSMUSG00000046688	Tifa	211550	-0.261451	0.0298549	0.999649	-0.488015
ENSMUSG00000098589	Gm27353		-0.261193	0.0303621	0.999649	-0.528886
ENSMUSG00000047090	Tmem198b	73827	-0.260887	0.0158605	0.999649	-0.36139
ENSMUSG00000048865	Arhgap30	226652	-0.260735	0.0207178	0.999649	-0.814819											T
ENSMUSG00000029925	Tbxas1	21391	-0.26068	0.02862	0.999649	-0.61793										T	T	T
ENSMUSG00000033192	Lpcat2	270084	-0.260569	0.0192642	0.999649	-0.374504										T	T
ENSMUSG00000021477	Ctsl	13039	-0.260136	0.0280171	0.999649	-0.436194
ENSMUSG00000020092	Pald1	27355	-0.260056	0.0199176	0.999649	-0.378173
ENSMUSG00000024677	Ms4a6b	69774	-0.259994	0.00827509	0.936768	-1.2814										T	T
ENSMUSG00000037321	Tap1	21354	-0.259704	0.0248379	0.999649	-0.723828
ENSMUSG00000036256	Igfbp7	29817	-0.259506	0.0270248	0.999649	-0.677693							T	T	T
ENSMUSG00000085442	Gm3362		-0.259409	0.0298236	0.999649	-0.612866
ENSMUSG00000036334	Igsf10	242050	-0.259218	0.0313503	0.999649	-0.550146
ENSMUSG00000032436	Cmtm7	102545	-0.259111	0.0297338	0.999649	-0.613126
ENSMUSG00000001473	Tubb6	67951	-0.259032	0.00809042	0.92442	-1.30598
ENSMUSG00000000628	Hk2	15277	-0.258244	0.0229835	0.999649	-0.78533										T	T
ENSMUSG00000113505	Gm48593		-0.258162	0.0225153	0.999649	-0.378129
ENSMUSG00000031662	Snx20	71607	-0.258118	0.0146182	0.999649	-1.00806										T	T	T
ENSMUSG00000041617	Ccdc74a	72315	-0.257904	0.00700796	0.873312	-0.320342
ENSMUSG00000112721	Gm35608		-0.257893	0.0119759	0.999649	-1.10425
ENSMUSG00000040723	Rcsd1	226594	-0.25752	0.0279276	0.999649	-0.413991											T
ENSMUSG00000113137	Gm7511		-0.257458	0.0304004	0.999649	-0.609422
ENSMUSG00000117290	Gm34883		-0.257455	0.00541843	0.79235	-1.53165
ENSMUSG00000068196	Col8a1	12837	-0.257453	0.0261511	0.999649	-0.715743
ENSMUSG00000112448	Gm48182		-0.257419	0.0247307	0.999649	-0.398003
ENSMUSG00000113031	Gm34552		-0.257338	0.0328003	0.999649	-0.483309
ENSMUSG00000035697	Arhgap45	70719	-0.257212	0.0259014	0.999649	-0.727645
ENSMUSG00000017057	Il13ra1	16164	-0.257009	0.0289646	0.999649	-0.659844
ENSMUSG00000057722	Lepr	16847	-0.256863	0.0324815	0.999649	-0.568091							T	T
ENSMUSG00000040121	Rep15	66532	-0.256721	0.0287556	0.999649	-0.664874
ENSMUSG00000107667	C530044C16Rik		-0.256669	0.00248017	0.638112	-1.94264
ENSMUSG00000027111	Itga6	16403	-0.255873	0.0219022	0.999649	-0.371727
ENSMUSG00000037474	Dtl	76843	-0.255803	0.0191474	0.999649	-0.353869
ENSMUSG00000107712	Gm43870		-0.255602	0.0325186	0.999649	-0.599331
ENSMUSG00000052142	Rasal3	320484	-0.255524	0.0247775	0.999649	-0.767242										T	T
ENSMUSG00000110235	Gm5086		-0.255491	0.0221874	0.999649	-0.817083
ENSMUSG00000043008	Klhl6	239743	-0.25548	0.0164476	0.999649	-0.972105
ENSMUSG00000024978	Gpam	14732	-0.255093	0.0275603	0.999649	-0.39817
ENSMUSG00000117804	Gm6252		-0.25506	0.0343948	0.999649	-0.521313
ENSMUSG00000014444	Piezo1	234839	-0.254805	0.0205759	0.999649	-0.359539
ENSMUSG00000051599	Pcdhb2	93873	-0.254358	0.0133124	0.999649	-0.339397
ENSMUSG00000073411	H2-D1	14964	-0.254345	0.0259711	0.999649	-0.90214
ENSMUSG00000005357	Slc1a6	20513	-0.254238	0.032672	0.999649	-0.439181
ENSMUSG00000049526	Tmem202	73893	-0.253793	0.0304857	0.999649	-0.654319
ENSMUSG00000002668	Dennd1c	70785	-0.253768	0.0347065	0.999649	-0.559179										T	T
ENSMUSG00000032344	Cgas	214763	-0.253764	0.0234521	0.999649	-0.801639
ENSMUSG00000058818	Pirb	18733	-0.25353	0.0160009	0.999649	-1.99663											T
ENSMUSG00000067594	Krt77	406220	-0.253426	0.0334134	0.999649	-0.614587
ENSMUSG00000046841	Ckap4	216197	-0.252966	0.00410253	0.740609	-0.300989
ENSMUSG00000031841	Cdh13	12554	-0.252428	0.016568	0.999649	-0.33918
ENSMUSG00000030560	Ctsc	13032	-0.252372	0.0250413	0.999649	-0.791227
ENSMUSG00000090114	Gm3076		-0.252271	0.0360684	0.999649	-0.464665
ENSMUSG00000067795	4930444P10Rik	75799	-0.252132	0.0280376	0.999649	-0.733297
ENSMUSG00000107585	3300002P13Rik		-0.252109	0.00454906	0.774568	-1.66983
ENSMUSG00000035208	Slfn8	276950	-0.252086	0.0167875	0.999649	-0.993412
ENSMUSG00000023367	Tmem176a	66058	-0.251942	0.0333674	0.999649	-0.621079
ENSMUSG00000046223	Plaur	18793	-0.251611	0.027297	0.999649	-0.75861
ENSMUSG00000061039	Olfr920	258783	-0.250791	0.00998625	0.979452	-1.26896
ENSMUSG00000028976	Slc2a5	56485	-0.250707	0.0284788	0.999649	-0.372946										T	T
ENSMUSG00000005087	Cd44	12505	-0.250628	0.00902869	0.95651	-2.54821
ENSMUSG00000066438	Plekhd1	217682	-0.250485	0.0225447	0.999649	-0.356384
ENSMUSG00000032492	Pth1r	19228	-0.250484	0.018648	0.999649	-0.341894
ENSMUSG00000046410	Kcnk6	52150	-0.250477	0.0369739	0.999649	-0.550882										T	T
ENSMUSG00000045875	Adra1a	11549	-0.250362	0.0104811	0.985717	-0.315713
ENSMUSG00000026414	Tnnt2	21956	-0.250335	0.0316514	0.999649	-0.394948
ENSMUSG00000085622	3110056K07Rik		-0.250183	0.0161347	0.999649	-0.335006
ENSMUSG00000030862	Cpxm2	55987	-0.250076	0.0270535	0.999649	-0.76154
ENSMUSG00000103317	Gm38359		-0.249791	0.0373596	0.999649	-0.449246
ENSMUSG00000001663	Gstt1	14871	-0.249	0.0276655	0.999649	-0.375648
ENSMUSG00000017969	Ptgis	19223	-0.248883	0.00880419	0.951524	-1.33766							T	T
ENSMUSG00000018819	Lsp1	16985	-0.248874	0.0334756	0.999649	-0.397496										T	T
ENSMUSG00000032440	Tgfbr2	21813	-0.248429	0.0381216	0.999649	-0.444286
ENSMUSG00000091636	Akain1	320722	-0.248083	0.0390815	0.999649	-0.542729
ENSMUSG00000103144	Pcdhga1	93709	-0.247953	0.0149517	0.999649	-0.326559
ENSMUSG00000049502	Dtx3l	209200	-0.247565	0.032227	0.999649	-0.381766
ENSMUSG00000100235	Gm28557		-0.247366	0.0329475	0.999649	-0.683303
ENSMUSG00000033880	Lgals3bp	19039	-0.247255	0.0392118	0.999649	-1.18179
ENSMUSG00000046794	Ppp1r3b	244416	-0.24716	0.020816	0.999649	-0.932601											T
ENSMUSG00000020282	Rhbdf1	13650	-0.247064	0.0233017	0.999649	-0.34493
ENSMUSG00000079523	Tmsb10	19240	-0.246916	0.00532278	0.792094	-0.29366
ENSMUSG00000027447	Cst3	13010	-0.246696	0.0217437	0.999649	-0.339303										T	T
ENSMUSG00000117182	Gm18068		-0.246491	0.00485108	0.774568	-1.68859
ENSMUSG00000113313	Gm32036		-0.24635	0.0313488	0.999649	-0.710686
ENSMUSG00000029163	Emilin1	100952	-0.245982	0.0325349	0.999649	-0.706769
ENSMUSG00000037225	Fgf2	14173	-0.245605	0.0395175	0.999649	-0.57564
ENSMUSG00000030589	Rasgrp4	233046	-0.245445	0.0342985	0.999649	-0.705784
ENSMUSG00000013584	Aldh1a2	19378	-0.245346	0.0337392	0.999649	-0.702658		T	T
ENSMUSG00000096002	Vmn2r53	637908	-0.245043	0.0214215	0.999649	-0.95328
ENSMUSG00000032690	Oas2	246728	-0.24495	0.00276587	0.672168	-2.04377											T
ENSMUSG00000073418	C4b	12268	-0.244927	0.00329472	0.714914	-1.94025
ENSMUSG00000043953	Ccrl2	54199	-0.244788	0.0142783	0.999649	-1.15634										T	T	T
ENSMUSG00000115381	Gm49266		-0.244682	0.0423408	0.999649	-0.509816
ENSMUSG00000063696	Gm8730		-0.244463	0.0426266	0.999649	-0.504409
ENSMUSG00000018986	Slfn3	20557	-0.244434	0.00719427	0.876316	-1.51972							T	T		T	T	T
ENSMUSG00000049420	Tmem200a	77220	-0.244064	0.0425676	0.999649	-0.457833																T
ENSMUSG00000031995	St14	19143	-0.244018	0.00923003	0.962084	-1.36799
ENSMUSG00000097248	Gm2694		-0.24389	0.0371561	0.999649	-0.388725
ENSMUSG00000110986	Gm20276		-0.243692	0.031913	0.999649	-0.739067
ENSMUSG00000112352	Gm40617		-0.243596	0.0264038	0.999649	-0.85613
ENSMUSG00000045996	Polr2k	17749	-0.243299	0.0103058	0.982054	-0.3031
ENSMUSG00000053835	H2-T24	15042	-0.243095	0.0432428	0.999649	-0.449792
ENSMUSG00000106214	Gm43426		-0.242919	0.0426885	0.999649	-0.559977
ENSMUSG00000087782	Gm23169		-0.242909	0.0378905	0.999649	-0.635136
ENSMUSG00000100039	Gm28959		-0.242685	0.0429631	0.999649	-0.559326
ENSMUSG00000022969	Il10rb	16155	-0.242609	0.0442809	0.999649	-0.472864
ENSMUSG00000059277	R74862		-0.241915	0.0192617	0.999649	-0.318345
ENSMUSG00000041390	Mdfic	16543	-0.241898	0.031538	0.999649	-0.75912
ENSMUSG00000053158	Fes	14159	-0.241735	0.0401715	0.999649	-0.617682											T
ENSMUSG00000002602	Axl	26362	-0.241708	0.0332002	0.999649	-0.360393
ENSMUSG00000031762	Mt2	17750	-0.241493	0.0377699	0.999649	-0.379975
ENSMUSG00000107411	Gm19040		-0.241365	0.0304782	0.999649	-0.352392
ENSMUSG00000100009	Gm7967		-0.241262	0.0454867	0.999649	-0.504194
ENSMUSG00000030748	Il4ra	16190	-0.241258	0.0443708	0.999649	-0.537462											T
ENSMUSG00000007613	Tgfbr1	21812	-0.241207	0.0380881	0.999649	-0.380728
ENSMUSG00000069516	Lyz2	17105	-0.241082	0.0052479	0.792094	-4.29518
ENSMUSG00000109434	Gm44937		-0.241027	0.0452361	0.999649	-0.451763
ENSMUSG00000016528	Mapkapk2	17164	-0.240987	0.00275301	0.672168	-0.274561											T
ENSMUSG00000102460	Gm38197		-0.240901	0.044065	0.999649	-0.570882
ENSMUSG00000032434	Cmtm6	67213	-0.240887	0.0148495	0.999649	-0.306145
ENSMUSG00000019846	Lama4	16775	-0.240604	0.0303849	0.999649	-0.347163							T	T
ENSMUSG00000021190	Lgmn	19141	-0.240518	0.0201905	0.999649	-0.317458										T	T
ENSMUSG00000028214	Gem	14579	-0.24044	0.0333539	0.999649	-0.744119
ENSMUSG00000025128	Bhlhe22	59058	-0.240417	0.0384906	0.999649	-0.379707															T	T
ENSMUSG00000025355	Mmp19	58223	-0.240319	0.00224289	0.594036	-2.27343
ENSMUSG00000033177	Tmprss7	208171	-0.240291	0.0272954	0.999649	-0.336677
ENSMUSG00000023341	Mx2	17858	-0.240254	0.0453647	0.999649	-0.534779																			T
ENSMUSG00000056155	Nanos3	244551	-0.240085	0.0320948	0.999649	-0.77746
ENSMUSG00000021759	Plpp1	19012	-0.240054	0.0147391	0.999649	-0.30828
ENSMUSG00000002083	Bbc3	170770	-0.239786	0.0450467	0.999649	-0.416194
ENSMUSG00000051147	Nat2	17961	-0.239721	0.0276838	0.999649	-0.861167
ENSMUSG00000007041	Clic1	114584	-0.239713	0.0468426	0.999649	-0.467037
ENSMUSG00000051212	Gpr183	321019	-0.239672	0.0222438	0.999649	-0.960362										T	T	T
ENSMUSG00000020709	Adap2	216991	-0.239537	0.0470857	0.999649	-0.472801											T
ENSMUSG00000034947	Tmem106a	217203	-0.239423	0.0402849	0.999649	-0.6386										T	T
ENSMUSG00000096971	4930556M19Rik		-0.239257	0.0352676	0.999649	-0.707833
ENSMUSG00000049775	Tmsb4x	19241	-0.238708	0.00180866	0.531489	-0.268973
ENSMUSG00000058420	Syt17	110058	-0.238591	0.0344291	0.999649	-0.35343
ENSMUSG00000097296	Gm26532		-0.238546	0.0414714	0.999649	-0.621335
ENSMUSG00000105062	Gm43113		-0.238406	0.0479067	0.999649	-0.454607
ENSMUSG00000019768	Esr1	13982	-0.238383	0.048106	0.999649	-0.490643
ENSMUSG00000056735	A930024E05Rik		-0.238199	0.0360533	0.999649	-0.348063
ENSMUSG00000027962	Vcam1	22329	-0.238146	0.0475872	0.999649	-0.437647
ENSMUSG00000005142	Man2b1	17159	-0.238067	0.0256689	0.999649	-0.323849										T	T
ENSMUSG00000074825	Itpripl1	73338	-0.237895	0.0461499	0.999649	-0.548867											T
ENSMUSG00000037731	Themis2	230787	-0.237612	0.0244861	0.999649	-0.933263
ENSMUSG00000061232	H2-K1	14972	-0.237516	0.0362738	0.999649	-0.724215
ENSMUSG00000031740	Mmp2	17390	-0.237141	0.0493119	0.999649	-0.47891
ENSMUSG00000105454	Gm43830		-0.237112	0.0478308	0.999649	-0.42244
ENSMUSG00000069793	Slfn9	237886	-0.23647	0.0490231	0.999649	-0.429427
ENSMUSG00000075307	Klhl41	228003	-0.236369	0.04694	0.999649	-0.584765
ENSMUSG00000104033	Gm37773		-0.236296	0.0333581	0.999649	-0.337079
ENSMUSG00000050063	Klk6	19144	-0.236287	0.0472972	0.999649	-0.562837													T	T
ENSMUSG00000106287	Gm43585		-0.236086	0.0455778	0.999649	-0.605565
ENSMUSG00000037973	Itprid1	232016	-0.235848	0.0484668	0.999649	-0.541386
ENSMUSG00000006522	Itih3	16426	-0.235829	0.032038	0.999649	-0.329995				T	T	T
ENSMUSG00000031997	Trpc6	22068	-0.235624	0.0399744	0.999649	-0.359103
ENSMUSG00000029650	Slc46a3	71706	-0.235357	0.0383808	0.999649	-0.351526
ENSMUSG00000037580	Gch1	14528	-0.234776	0.0472711	0.999649	-0.58824
ENSMUSG00000060550	H2-Q7	15018	-0.234753	0.00729175	0.878802	-1.58195
ENSMUSG00000059040	Eno1b	433182	-0.234705	0.0347507	0.999649	-0.338029
ENSMUSG00000114539	Gm47921		-0.234418	0.0468157	0.999649	-0.593386
ENSMUSG00000034959	Rubcnl	271221	-0.234198	0.0464958	0.999649	-0.599172
ENSMUSG00000039616	Mocos	68591	-0.234079	0.0432325	0.999649	-0.35664
ENSMUSG00000074215	Gm10643		-0.234024	0.0521138	0.999649	-0.456334
ENSMUSG00000025498	Irf7	54123	-0.233826	0.039001	0.999649	-0.71128
ENSMUSG00000090449	Gm17076		-0.233746	0.0474872	0.999649	-0.581806
ENSMUSG00000102630	Gm37289		-0.233357	0.0387012	0.999649	-0.706517
ENSMUSG00000079419	Ms4a6c	73656	-0.233093	0.00130645	0.520867	-2.88781										T	T
ENSMUSG00000041559	Fmod	14264	-0.232964	0.050454	0.999649	-0.561841
ENSMUSG00000038235	F11r	16456	-0.232918	0.053457	0.999649	-0.479178
ENSMUSG00000020256	Aldh1l2	216188	-0.232649	0.0537485	0.999649	-0.45331
ENSMUSG00000025171	Ubtd1	226122	-0.232338	0.0373817	0.999649	-0.335371
ENSMUSG00000026749	Nek6	59126	-0.231988	0.0274453	0.999649	-0.30949
ENSMUSG00000111564	Stmn1-rs1		-0.231491	0.0500174	0.999649	-0.598617
ENSMUSG00000024679	Ms4a6d	68774	-0.23113	0.00843377	0.943627	-1.55642										T	T
ENSMUSG00000050188	Lsm10	116748	-0.231045	0.0552591	0.999649	-0.438509
ENSMUSG00000087336	Gm15860		-0.231017	0.0537905	0.999649	-0.526167
ENSMUSG00000063234	Gpr84	80910	-0.230638	0.0133282	0.999649	-1.31296										T	T	T
ENSMUSG00000054457	9430021M05Rik		-0.230625	0.0549659	0.999649	-0.417358
ENSMUSG00000029720	Gm20605		-0.230575	0.0513138	0.999649	-0.572215
ENSMUSG00000102850	Gm37082		-0.23048	0.046548	0.999649	-0.632746
ENSMUSG00000015355	Cd48	12506	-0.230469	0.00233981	0.614584	-2.42472										T	T
ENSMUSG00000082321	Gm14253		-0.230089	0.0293197	0.999649	-0.907853
ENSMUSG00000057143	Trim12c	319236	-0.23001	0.0519231	0.999649	-0.57304				T	T	T
ENSMUSG00000074457	S100a16	67860	-0.229963	0.0427863	0.999649	-0.342935
ENSMUSG00000041849	Card6	239319	-0.229938	0.0532717	0.999649	-0.394953
ENSMUSG00000028970	Abcb1b	18669	-0.229798	0.042616	0.999649	-0.337681							T	T	T
ENSMUSG00000037362	Ccn3	18133	-0.22971	0.0400652	0.999649	-0.33389
ENSMUSG00000004451	Ralb	64143	-0.229528	0.0161876	0.999649	-0.282564
ENSMUSG00000026988	Wdsub1	72137	-0.22944	0.01548	0.999649	-0.283279
ENSMUSG00000034330	Plcg2	234779	-0.229348	0.0429957	0.999649	-0.700247										T	T
ENSMUSG00000034795	Ccdc122	108811	-0.228919	0.0458427	0.999649	-0.34659
ENSMUSG00000050856	Atp5k	11958	-0.228913	0.019397	0.999649	-0.28778
ENSMUSG00000006219	Fblim1	74202	-0.228592	0.0104233	0.984171	-1.46795
ENSMUSG00000022817	Itgb5	16419	-0.228583	0.0562298	0.999649	-0.522497										T	T	T
ENSMUSG00000110751	C230053D17Rik		-0.228467	0.0573419	0.999649	-0.419714
ENSMUSG00000077980	Mir654		-0.228397	0.0541691	0.999649	-0.377446
ENSMUSG00000074635	3110070M22Rik		-0.228317	0.0495334	0.999649	-0.618634
ENSMUSG00000005057	Sh2b2	23921	-0.228255	0.0418031	0.999649	-0.337133											T
ENSMUSG00000107118	Gm42986		-0.228252	0.0154535	0.999649	-0.281728
ENSMUSG00000039013	Siglecf	233186	-0.228214	0.00722559	0.876316	-1.68236										T	T
ENSMUSG00000030577	Cd22	12483	-0.227859	0.00283647	0.672168	-3.64896										T	T
ENSMUSG00000090164	BC035044	232406	-0.227598	0.0370066	0.999649	-0.79322
ENSMUSG00000035834	Polr3g	67486	-0.22756	0.0215222	0.999649	-0.288165
ENSMUSG00000058672	Tubb2a	22151	-0.227294	0.0236559	0.999649	-0.29237																T
ENSMUSG00000102139	Gm37109		-0.227274	0.039934	0.999649	-0.764376
ENSMUSG00000021384	Susd3	66329	-0.227038	0.0495847	0.999649	-0.625117										T	T
ENSMUSG00000006715	Gmnn	57441	-0.226954	0.0501629	0.999649	-0.363213
ENSMUSG00000001520	Nrip2	60345	-0.22687	0.0491198	0.999649	-0.344256
ENSMUSG00000044986	Tst	22117	-0.226828	0.0258561	0.999649	-0.293633					T
ENSMUSG00000026222	Sp100	20684	-0.226778	0.0593651	0.999649	-0.419786								T
ENSMUSG00000007039	Ddah2	51793	-0.226725	0.0517304	0.999649	-0.361541
ENSMUSG00000056888	Glipr1	73690	-0.226541	0.0260098	0.999649	-0.99562										T	T
ENSMUSG00000029798	Herc6	67138	-0.226505	0.011208	0.992238	-0.269109
ENSMUSG00000041272	Tox	252838	-0.226478	0.0513138	0.999649	-0.356189
ENSMUSG00000001134	Uxt	22294	-0.226417	0.038857	0.999649	-0.32253
ENSMUSG00000061477	Rps7	20115	-0.226387	0.000173891	0.32966	-0.242327
ENSMUSG00000025407	Gli1	14632	-0.226307	0.0568093	0.999649	-0.539409
ENSMUSG00000020932	Gfap	14580	-0.226271	0.0140732	0.999649	-1.32677
ENSMUSG00000025935	Tram1	72265	-0.226269	0.0119907	0.999649	-0.270878
ENSMUSG00000073492	Gm10521		-0.225914	0.00324189	0.714914	-2.26197
ENSMUSG00000062545	Tlr12	384059	-0.225907	0.0406789	0.999649	-0.760514
ENSMUSG00000078923	Ube2v1	66589	-0.225641	0.0398534	0.999649	-0.317228
ENSMUSG00000048612	Myof	226101	-0.225459	0.0502057	0.999649	-0.643953								T
ENSMUSG00000062300	Nectin2	19294	-0.225445	0.0465245	0.999649	-0.344673
ENSMUSG00000006517	Mvd	192156	-0.225411	0.0360627	0.999649	-0.30971
ENSMUSG00000088695	Gm22334		-0.225253	0.0391262	0.999649	-0.810425
ENSMUSG00000031133	Arhgef6	73341	-0.225048	0.0309305	0.999649	-0.29869
ENSMUSG00000069540	Gm4925	237433	-0.225026	0.0226149	0.999649	-1.06622
ENSMUSG00000089759	3632454L22Rik		-0.224873	0.0616819	0.999649	-0.480922
ENSMUSG00000107932	Gm44432		-0.224753	0.0590418	0.999649	-0.541763
ENSMUSG00000097180	2700038G22Rik		-0.224625	0.0548018	0.999649	-0.604115
ENSMUSG00000089665	Fcor		-0.224422	0.062851	0.999649	-0.463632
ENSMUSG00000022906	Parp9	80285	-0.224363	0.0561179	0.999649	-0.581307
ENSMUSG00000082377	Gm14415		-0.224082	0.0567695	0.999649	-0.575724
ENSMUSG00000026193	Fn1	14268	-0.224035	0.0559456	0.999649	-0.36227							T	T	T
ENSMUSG00000088947	Gm23257		-0.223887	0.0160215	0.999649	-1.29482
ENSMUSG00000098188	Sowahc	268301	-0.223887	0.0479265	0.999649	-0.331289
ENSMUSG00000088176	Gm23094		-0.223845	0.0632558	0.999649	-0.46166
ENSMUSG00000025930	Msc	17681	-0.22374	0.0256489	0.999649	-1.01624
ENSMUSG00000001025	S100a6	20200	-0.223592	0.0390319	0.999649	-0.804566
ENSMUSG00000107804	Gm44439		-0.223569	0.0592973	0.999649	-0.363648
ENSMUSG00000022952	Runx1	12394	-0.223524	0.0176741	0.999649	-1.22836										T	T
ENSMUSG00000100269	Gm28782		-0.223297	0.0184662	0.999649	-1.17743
ENSMUSG00000034957	Cebpa	12606	-0.223225	0.0637518	0.999649	-0.475146										T	T
ENSMUSG00000039130	Zc3hc1	232679	-0.223018	0.0103692	0.984171	-0.26484
ENSMUSG00000020272	Stk10	20868	-0.222992	0.0222669	0.999649	-0.278226
ENSMUSG00000071332	E230015B07Rik		-0.222953	0.0178423	0.999649	-1.24203
ENSMUSG00000112056	Gm48181		-0.222848	0.0584075	0.999649	-0.362758
ENSMUSG00000027559	Car3	12350	-0.222699	0.029845	0.999649	-0.960073
ENSMUSG00000044122	Proca1	216974	-0.222494	0.0649766	0.999649	-0.460584
ENSMUSG00000025877	Hk3	212032	-0.222258	0.0433654	0.999649	-0.753596										T	T	T
ENSMUSG00000019359	Gdpd2	71584	-0.222129	0.0612622	0.999649	-0.371882
ENSMUSG00000060441	Trim5	667823	-0.221996	0.0560243	0.999649	-0.610134				T	T	T
ENSMUSG00000090122	Kcne1l	66240	-0.221993	0.0570708	0.999649	-0.588545
ENSMUSG00000116090	Rpl19-ps6		-0.221955	0.0604784	0.999649	-0.384749
ENSMUSG00000022026	Olfm4	380924	-0.221934	0.0152834	0.999649	-1.33597											T
ENSMUSG00000116504	I730030J21Rik		-0.221898	0.04633	0.999649	-0.729558
ENSMUSG00000004446	Bid	12122	-0.221579	0.0383292	0.999649	-0.29597											T
ENSMUSG00000105733	Gm42973		-0.221573	0.0139433	0.999649	-0.2636
ENSMUSG00000116620	Gm4828		-0.221388	0.0621882	0.999649	-0.377615
ENSMUSG00000102509	Gm37368		-0.22117	0.0654543	0.999649	-0.398322
ENSMUSG00000021822	Plau	18792	-0.220998	0.0543148	0.999649	-0.63753										T	T	T
ENSMUSG00000033386	Frrs1	20321	-0.220893	0.0470813	0.999649	-0.720266
ENSMUSG00000037966	Ninj1	18081	-0.220807	0.0563	0.999649	-0.342262
ENSMUSG00000017697	Ada	11486	-0.220756	0.0450014	0.999649	-0.743309
ENSMUSG00000065448	Mir154		-0.220709	0.066162	0.999649	-0.478565
ENSMUSG00000039831	Arhgap29	214137	-0.220574	0.0311497	0.999649	-0.290806							T	T
ENSMUSG00000039934	Gsap	212167	-0.220552	0.0636362	0.999649	-0.376249
ENSMUSG00000115252	Gm48996		-0.220502	0.0556008	0.999649	-0.645297
ENSMUSG00000023393	Slc17a9	228993	-0.220469	0.0447181	0.999649	-0.732496										T	T
ENSMUSG00000020407	Upp1	22271	-0.220341	0.054254	0.999649	-0.663658
ENSMUSG00000047155	Cyp4x1	81906	-0.220301	0.0639338	0.999649	-0.376617															T	T
ENSMUSG00000111474	Gm32926		-0.219761	0.0661648	0.999649	-0.398254
ENSMUSG00000103632	Gm38329		-0.219712	0.0305868	0.999649	-1.01245
ENSMUSG00000020275	Rel	19696	-0.219567	0.0313932	0.999649	-0.282004
ENSMUSG00000033685	Ucp2	22228	-0.219445	0.0685455	0.999649	-0.461943											T
ENSMUSG00000041957	Pkp2	67451	-0.219372	0.0433171	0.999649	-0.295235
ENSMUSG00000111103	1700016J18Rik		-0.219244	0.0278428	0.999649	-1.01966
ENSMUSG00000104178	Gm9916		-0.218851	0.0554115	0.999649	-0.330502
ENSMUSG00000039007	Cpq	54381	-0.218669	0.0621188	0.999649	-0.350634
ENSMUSG00000037337	Map4k1	26411	-0.21858	0.0688897	0.999649	-0.423845
ENSMUSG00000035929	H2-Q4	15015	-0.218509	0.0536843	0.999649	-0.666452
ENSMUSG00000036661	Dennd3	105841	-0.218494	0.0121631	0.999649	-0.256811							T	T
ENSMUSG00000068391	Chrac1	93696	-0.218429	0.0419724	0.999649	-0.300135
ENSMUSG00000039358	Drd5	13492	-0.218368	0.0569767	0.999649	-0.320648																T
ENSMUSG00000097515	1700040D17Rik		-0.218328	0.0504503	0.999649	-0.684505
ENSMUSG00000002458	Rgs19	56470	-0.218261	0.0414577	0.999649	-0.297796
ENSMUSG00000030486	Zfp108	54678	-0.218222	0.0148723	0.999649	-0.262188
ENSMUSG00000101225	1700008J07Rik		-0.218183	0.0686559	0.999649	-0.381282
ENSMUSG00000032656	2003-03-01	320253	-0.218137	0.0547295	0.999649	-0.332195
ENSMUSG00000031119	Gpc4	14735	-0.21806	0.0512579	0.999649	-0.314787
ENSMUSG00000002325	Irf9	16391	-0.217963	0.0554139	0.999649	-0.326657
ENSMUSG00000026072	Il1r1	16177	-0.217706	0.0698774	0.999649	-0.476507							T	T
ENSMUSG00000054892	Txk	22165	-0.217699	0.0225726	0.999649	-1.13188
ENSMUSG00000045648	Vwc2l	320460	-0.217457	0.060613	0.999649	-0.335931															T	T
ENSMUSG00000111498	Gm47059		-0.217256	0.0713567	0.999649	-0.468292
ENSMUSG00000104291	A130071D04Rik		-0.217172	0.0170972	0.999649	-1.30595
ENSMUSG00000045730	Adrb2	11555	-0.21705	0.0710517	0.999649	-0.478216										T	T
ENSMUSG00000103303	Gm37802		-0.216984	0.0563417	0.999649	-0.317557
ENSMUSG00000045934	Mtmr11	194126	-0.216869	0.0619696	0.999649	-0.348158
ENSMUSG00000091537	Tma7	66167	-0.216799	0.00970882	0.967141	-0.25116
ENSMUSG00000036594	H2-Aa	14960	-0.216458	0.00271117	0.672168	-2.60905
ENSMUSG00000031273	Col4a6	94216	-0.216373	0.0125444	0.999649	-1.49832		T	T
ENSMUSG00000115568	Tiaf2		-0.216298	0.0210687	0.999649	-0.262675
ENSMUSG00000030917	Tmem159	233806	-0.215892	0.0217499	0.999649	-0.260924
ENSMUSG00000034520	Gjc1	14615	-0.215801	0.0564293	0.999649	-0.321628							T	T
ENSMUSG00000039154	Shd	20420	-0.215713	0.0331454	0.999649	-0.278237
ENSMUSG00000021903	Galnt15	78754	-0.215503	0.0658591	0.999649	-0.342587
ENSMUSG00000102481	Gm37925		-0.215284	0.0605502	0.999649	-0.326124
ENSMUSG00000015243	Abca1	11303	-0.215227	0.0496988	0.999649	-0.743892
ENSMUSG00000004040	Stat3	20848	-0.215151	0.0477731	0.999649	-0.299897
ENSMUSG00000053175	Bcl3	12051	-0.215045	0.00358251	0.731956	-2.39174											T
ENSMUSG00000030077	Chl1	12661	-0.214761	0.031982	0.999649	-0.275548
ENSMUSG00000031079	Zfp300	245368	-0.214637	0.0416836	0.999649	-0.296353
ENSMUSG00000016382	Pls3	102866	-0.214567	0.0188524	0.999649	-0.25956								T
ENSMUSG00000117763	9830166K06Rik		-0.214519	0.0733433	0.999649	-0.379289
ENSMUSG00000114083	Gm47860		-0.214362	0.073715	0.999649	-0.498275
ENSMUSG00000090675	Olfr111	545205	-0.214303	0.0744148	0.999649	-0.469519
ENSMUSG00000040613	Apobec1	11810	-0.214289	0.0696651	0.999649	-1.49637											T
ENSMUSG00000085625	Gm8813		-0.214209	0.0654744	0.999649	-0.594735
ENSMUSG00000027399	Il1a	16175	-0.214174	0.0313013	0.999649	-0.997171										T	T
ENSMUSG00000083064	Gm7785		-0.214157	0.0704181	0.999649	-0.544291
ENSMUSG00000092203	1110038B12Rik		-0.21371	0.0551899	0.999649	-0.305006
ENSMUSG00000028195	Ccn1	16007	-0.213692	0.0662087	0.999649	-0.57998
ENSMUSG00000079685	Ulbp1	77777	-0.213681	0.0133408	0.999649	-1.48505
ENSMUSG00000080957	Gm15739		-0.213643	0.0578008	0.999649	-0.330431
ENSMUSG00000000489	Pdgfb	18591	-0.213604	0.0219664	0.999649	-0.262002
ENSMUSG00000105378	Gm42515		-0.213552	0.0764717	0.999649	-0.452822
ENSMUSG00000030263	Lrmp	16970	-0.21354	0.0588938	0.999649	-0.647965										T	T
ENSMUSG00000108655	Gm44949		-0.213524	0.0716898	0.999649	-0.511809
ENSMUSG00000073421	H2-Ab1	14961	-0.213434	0.00472054	0.774568	-2.20192
ENSMUSG00000105890	Gm42780		-0.213305	0.0694066	0.999649	-0.570212
ENSMUSG00000019880	Rspo3	72780	-0.213058	0.0612289	0.999649	-0.319954
ENSMUSG00000053263	Gm12592		-0.212986	0.0485084	0.999649	-0.290472
ENSMUSG00000096171	Gm8055		-0.212831	0.0740252	0.999649	-0.498753
ENSMUSG00000034445	Cyb561a3	225912	-0.212546	0.0426706	0.999649	-0.285025
ENSMUSG00000039168	Dap	223453	-0.212455	0.0719973	0.999649	-0.346814
ENSMUSG00000038422	Hdhd3	72748	-0.212284	0.0658071	0.999649	-0.320342
ENSMUSG00000060519	Tor3a	30935	-0.212243	0.0678923	0.999649	-0.331034											T
ENSMUSG00000022816	Fstl1	14314	-0.212199	0.0346528	0.999649	-0.272552
ENSMUSG00000111434	Gm47121		-0.212168	0.0781946	0.999649	-0.457658
ENSMUSG00000104388	Gm37033		-0.21216	0.0678557	0.999649	-0.330782
ENSMUSG00000018169	Mfng	17305	-0.212117	0.0771257	0.999649	-0.381153
ENSMUSG00000073787	Gm10575		-0.211967	0.0538033	0.999649	-0.733306
ENSMUSG00000083822	Hmgb1-ps5		-0.211715	0.061682	0.999649	-0.632724
ENSMUSG00000003429	Rps11	27207	-0.211712	0.0106545	0.991667	-0.244206
ENSMUSG00000102172	Gm37873		-0.211455	0.0753878	0.999649	-0.504666
ENSMUSG00000104860	Gm42510		-0.211386	0.0375814	0.999649	-0.926428
ENSMUSG00000104851	E030026E10Rik		-0.211083	0.0557295	0.999649	-0.298156
ENSMUSG00000077426	Gm26387		-0.211069	0.0283715	0.999649	-1.09269
ENSMUSG00000028545	Bend5	67621	-0.211047	0.0690235	0.999649	-0.331622
ENSMUSG00000043131	Mob1a	232157	-0.211034	0.0462798	0.999649	-0.284861
ENSMUSG00000041710	Trpc5	22067	-0.210979	0.0801326	0.999649	-0.407358
ENSMUSG00000103738	Gm37652		-0.210728	0.0697357	0.999649	-0.583783
ENSMUSG00000065431	Mir186		-0.210642	0.0481065	0.999649	-0.833589
ENSMUSG00000106802	Gm42885		-0.21063	0.0237177	0.999649	-1.22442
ENSMUSG00000046402	Rbp1	19659	-0.210355	0.0812396	0.999649	-0.420485
ENSMUSG00000032940	Rbm11	224344	-0.210331	0.0737008	0.999649	-0.339059
ENSMUSG00000039246	Lyplal1	226791	-0.21026	0.0498287	0.999649	-0.286834
ENSMUSG00000064307	Lrrc51	69358	-0.209952	0.0793783	0.999649	-0.492059
ENSMUSG00000095054	Gm13146		-0.209913	0.0741597	0.999649	-0.551592
ENSMUSG00000022362	Gm29394		-0.209742	0.0696784	0.999649	-0.567162
ENSMUSG00000113840	Gm18955		-0.209592	0.056037	0.999649	-0.307458
ENSMUSG00000117448	Gm50055		-0.209434	0.0758739	0.999649	-0.361171
ENSMUSG00000104316	Gm37909		-0.209388	0.0802387	0.999649	-0.477802
ENSMUSG00000103197	Gm37642		-0.209323	0.0718301	0.999649	-0.587331
ENSMUSG00000020467	Efemp1	216616	-0.209194	0.0791203	0.999649	-0.356302					T	T
ENSMUSG00000103094	Gm37558		-0.209023	0.0269899	0.999649	-0.252027
ENSMUSG00000086922	Gm13835		-0.208811	0.0461444	0.999649	-0.289073
ENSMUSG00000103732	Gm38315		-0.208802	0.0618648	0.999649	-0.664428
ENSMUSG00000103492	Gm37412		-0.208742	0.0347296	0.999649	-0.997393
ENSMUSG00000032796	Lama1	16772	-0.208651	0.078567	0.999649	-0.353549
ENSMUSG00000039899	Fgl2	14190	-0.208468	0.00894673	0.954881	-1.81994
ENSMUSG00000088371	Gm25180		-0.208424	0.0781118	0.999649	-0.520577
ENSMUSG00000106443	Gm42702		-0.208368	0.0754522	0.999649	-0.334133
ENSMUSG00000024338	Psmb8	16913	-0.208275	0.0665103	0.999649	-0.627011
ENSMUSG00000030022	Adamts9	101401	-0.208091	0.0824924	0.999649	-0.376512								T
ENSMUSG00000054667	Irs4	16370	-0.208015	0.0732501	0.999649	-0.574334																T
ENSMUSG00000053819	Camk2d	108058	-0.207866	0.0204135	0.999649	-0.249823
ENSMUSG00000029759	Pon3	269823	-0.207714	0.0576014	0.999649	-0.721797
ENSMUSG00000041482	Piezo2	667742	-0.207661	0.0569601	0.999649	-0.729595
ENSMUSG00000093672	Gm20655		-0.207535	0.0745062	0.999649	-0.557661
ENSMUSG00000081051	Gm15427		-0.207532	0.0511494	0.999649	-0.28209
ENSMUSG00000031380	Vegfd	14205	-0.207464	0.0793462	0.999649	-0.355939
ENSMUSG00000019850	Tnfaip3	21929	-0.207257	0.0755464	0.999649	-0.330634
ENSMUSG00000084541	n-R5s45		-0.207137	0.0689939	0.999649	-0.60509
ENSMUSG00000039208	Metrnl	210029	-0.207103	0.0736677	0.999649	-0.330239
ENSMUSG00000038257	Glra3	110304	-0.206987	0.0832638	0.999649	-0.361384
ENSMUSG00000037686	Aspg	104816	-0.206914	0.0843047	0.999649	-0.468819
ENSMUSG00000027750	Postn	50706	-0.206801	0.0407306	0.999649	-0.911482
ENSMUSG00000101493	2810405F17Rik		-0.20667	0.0663509	0.999649	-0.300331
ENSMUSG00000030089	Slc41a3	71699	-0.206665	0.0866858	0.999649	-0.394675
ENSMUSG00000020363	Gfpt2	14584	-0.206584	0.0661425	0.999649	-0.300821
ENSMUSG00000113752	Gm47817		-0.206504	0.0869663	0.999649	-0.414964
ENSMUSG00000065893	n-R5s151		-0.206374	0.065291	0.999649	-0.651443
ENSMUSG00000106063	C030032O16Rik		-0.206364	0.0784475	0.999649	-0.568541
ENSMUSG00000085135	Gm13713		-0.206236	0.00907592	0.957598	-1.82787
ENSMUSG00000032508	Myd88	17874	-0.205932	0.0696655	0.999649	-0.305588											T
ENSMUSG00000041361	Myzap	102371	-0.205884	0.082471	0.999649	-0.51304
ENSMUSG00000102416	4933424G06Rik		-0.205835	0.0236347	0.999649	-1.24617
ENSMUSG00000098208	Gm8349		-0.20579	0.0309999	0.999649	-1.11983
ENSMUSG00000029343	Crybb1	12960	-0.205686	0.0839069	0.999649	-0.354032										T	T	T
ENSMUSG00000074001	Klhl40	72330	-0.205641	0.0880303	0.999649	-0.398784
ENSMUSG00000000731	Aire	11634	-0.205386	0.0137524	0.999649	-1.64136
ENSMUSG00000016503	Gtf3a	66596	-0.205244	0.0130396	0.999649	-0.23664
ENSMUSG00000049411	Tmem241	338363	-0.205222	0.0405208	0.999649	-0.268774
ENSMUSG00000102312	Pcdha3	192163	-0.20515	0.0874214	0.999649	-0.451569
ENSMUSG00000022382	Wnt7b	22422	-0.205145	0.0562448	0.999649	-0.281713
ENSMUSG00000022894	Adamts5	23794	-0.20511	0.0765105	0.999649	-0.312877
ENSMUSG00000033450	Tagap	72536	-0.205108	0.0400914	0.999649	-0.947606										T	T
ENSMUSG00000018654	Ikzf1	22778	-0.204994	0.0880754	0.999649	-0.445138										T	T
ENSMUSG00000105517	Gm42436		-0.204947	0.0832967	0.999649	-0.344438
ENSMUSG00000029047	Pex10	668173	-0.204921	0.0231935	0.999649	-0.252258
ENSMUSG00000097328	Tnfsf12	21944	-0.204842	0.0868869	0.999649	-0.466143
ENSMUSG00000025888	Casp1	12362	-0.204774	0.0489607	0.999649	-0.83132											T
ENSMUSG00000098111	Gm4654		-0.204652	0.0684367	0.999649	-0.68936
ENSMUSG00000062081	Gm6055		-0.204634	0.0898571	0.999649	-0.403938
ENSMUSG00000030703	Gdpd3	68616	-0.204523	0.0897636	0.999649	-0.387311							T	T
ENSMUSG00000043051	Disc1	244667	-0.204462	0.088486	0.999649	-0.376776
ENSMUSG00000021091	Serpina3n	20716	-0.204402	0.0251423	0.999649	-2.89669								T
ENSMUSG00000022661	Cd200	17470	-0.204352	0.0292278	0.999649	-0.250757
ENSMUSG00000018672	Copz2	56358	-0.204177	0.0716565	0.999649	-0.299183
ENSMUSG00000066894	Vsig10	231668	-0.20416	0.0906084	0.999649	-0.411016
ENSMUSG00000050737	Ptges	64292	-0.204105	0.0754878	0.999649	-0.58916							T	T
ENSMUSG00000055069	Rab39	270160	-0.203983	0.0896337	0.999649	-0.452288
ENSMUSG00000087484	2900089D17Rik		-0.203898	0.0833821	0.999649	-0.501132
ENSMUSG00000038168	P3h2	210530	-0.203883	0.0875164	0.999649	-0.353491
ENSMUSG00000052957	Gas1	14451	-0.203622	0.0837838	0.999649	-0.334632
ENSMUSG00000040569	Slc26a7	208890	-0.203592	0.0499109	0.999649	-0.846412
ENSMUSG00000111343	Gm47175		-0.203573	0.0135798	0.999649	-1.66256
ENSMUSG00000020077	Srgn	19073	-0.203558	0.086396	0.999649	-0.4907
ENSMUSG00000091021	Gm17300		-0.203541	0.0416148	0.999649	-0.948904
ENSMUSG00000020891	Alox8	11688	-0.203513	0.0826067	0.999649	-0.323288
ENSMUSG00000061758	Akr1b10	67861	-0.203489	0.0586584	0.999649	-0.283686
ENSMUSG00000074622	Mafb	16658	-0.203359	0.0861951	0.999649	-0.50062										T	T
ENSMUSG00000043505	Gimap5	317757	-0.203287	0.0406972	0.999649	-0.985992								T
ENSMUSG00000029671	Wnt16	93735	-0.203134	0.020508	0.999649	-1.36175
ENSMUSG00000032418	Me1	17436	-0.203106	0.0281053	0.999649	-0.247509
ENSMUSG00000034041	Lyl1	17095	-0.202951	0.0807158	0.999649	-0.3155											T
ENSMUSG00000082520	Gm13349		-0.20282	0.084722	0.999649	-0.512622
ENSMUSG00000116835	Gm49594		-0.202805	0.0915764	0.999649	-0.380798
ENSMUSG00000117093	Gm49949		-0.202589	0.0703672	0.999649	-0.676056
ENSMUSG00000028307	Aldob	230163	-0.2025	0.0932339	0.999649	-0.400769
ENSMUSG00000032265	Tent5a	212943	-0.202448	0.0888544	0.999649	-0.346925
ENSMUSG00000019944	Rhobtb1	69288	-0.202303	0.0560118	0.999649	-0.276584
ENSMUSG00000102989	Gm38318		-0.202247	0.091161	0.999649	-0.45949
ENSMUSG00000091955	Gm9844		-0.20221	0.0924634	0.999649	-0.371565
ENSMUSG00000068105	Tnfrsf13c	72049	-0.202202	0.0445223	0.999649	-0.931952														T
ENSMUSG00000102951	Gm37216		-0.202172	0.0903056	0.999649	-0.458382
ENSMUSG00000107121	1110006O24Rik		-0.202083	0.0556801	0.999649	-0.799312
ENSMUSG00000048827	Pkd1l3	244646	-0.201877	0.0936307	0.999649	-0.432537
ENSMUSG00000073802	Cdkn2b	12579	-0.201829	0.0584509	0.999649	-0.772209							T	T
ENSMUSG00000071724	Smpd5	100503915	-0.201719	0.0582424	0.999649	-0.748187
ENSMUSG00000027293	Ehd4	98878	-0.201561	0.0768056	0.999649	-0.299801
ENSMUSG00000026126	Ptpn18	19253	-0.201456	0.0798248	0.999649	-0.569418											T
ENSMUSG00000030148	Clec4a2	26888	-0.201231	0.0330674	0.999649	-1.08314										T	T
ENSMUSG00000030218	Mgp	17313	-0.201215	0.0879967	0.999649	-0.505383							T	T
ENSMUSG00000046607	Hrk	12123	-0.201172	0.0339143	0.999649	-0.246291
ENSMUSG00000080268	Brms1	107392	-0.201156	0.0940966	0.999649	-0.462798
ENSMUSG00000006519	Cyba	13057	-0.201104	0.038437	0.999649	-1.00756
ENSMUSG00000081303	Gm16011		-0.201089	0.0707967	0.999649	-0.630015
ENSMUSG00000046207	Pik3r6	104709	-0.200831	0.0908009	0.999649	-0.341155
ENSMUSG00000052085	Dock8	76088	-0.200803	0.0863985	0.999649	-0.52948										T	T
ENSMUSG00000103130	F830212C03Rik		-0.200794	0.0898087	0.999649	-0.521405
ENSMUSG00000054901	Arhgef33	381112	-0.200767	0.0943086	0.999649	-0.360554
ENSMUSG00000042857	Gm9776		-0.200753	0.0949912	0.999649	-0.366648
ENSMUSG00000047832	Cdca4	71963	-0.200736	0.0499401	0.999649	-0.25186
ENSMUSG00000065725	Gm26165		-0.200724	0.088268	0.999649	-0.508769
ENSMUSG00000056145	AI504432		-0.200702	0.0296256	0.999649	-0.244101
ENSMUSG00000030341	Tnfrsf1a	21937	-0.200687	0.0945534	0.999649	-0.445933
ENSMUSG00000079057	Cyp4v3	102294	-0.200669	0.0962418	0.999649	-0.402443
ENSMUSG00000027314	Dll4	54485	-0.2006	0.0920668	0.999649	-0.484078							T	T	T
ENSMUSG00000108772	Gm6063		-0.200577	0.0905569	0.999649	-0.490712
ENSMUSG00000031903	Pla2g15	192654	-0.200516	0.0603141	0.999649	-0.272067										T	T	T
ENSMUSG00000115546	Gm49077		-0.200504	0.0964574	0.999649	-0.419771
ENSMUSG00000056130	Ticam2	225471	-0.200421	0.0391884	0.999649	-0.98884
ENSMUSG00000074872	Ctxn2	381418	-0.200321	0.0935921	0.999649	-0.350068																T
ENSMUSG00000056917	Sipa1	20469	-0.200289	0.0762753	0.999649	-0.297245
ENSMUSG00000105224	Gm3364		-0.199903	0.0934415	0.999649	-0.469332
ENSMUSG00000107736	Gm44148		-0.1999	0.00408033	0.740609	-2.64507
ENSMUSG00000034203	Chchd4	72170	-0.199865	0.00947596	0.967141	-0.227811
ENSMUSG00000030214	Plbd1	66857	-0.199833	0.00154421	0.531489	-4.18297
ENSMUSG00000037411	Serpine1	18787	-0.199727	0.0234063	0.999649	-1.30173
ENSMUSG00000104168	Gm38250		-0.199561	0.0954626	0.999649	-0.460099
ENSMUSG00000103151	Gm38292		-0.199505	0.0675613	0.999649	-0.710512
ENSMUSG00000026928	Card9	332579	-0.199468	0.0715462	0.999649	-0.659439										T	T
ENSMUSG00000039377	Hlx	15284	-0.199362	0.055669	0.999649	-0.815782
ENSMUSG00000039519	Cyp7b1	13123	-0.199178	0.0817738	0.999649	-0.300858
ENSMUSG00000041707	Tmem273	69069	-0.199014	0.0233571	0.999649	-1.31294
ENSMUSG00000016918	Sulf1	240725	-0.198952	0.0898568	0.999649	-0.322152		T	T
ENSMUSG00000030671	Pde3b	18576	-0.198785	0.0192156	0.999649	-0.231219
ENSMUSG00000018042	Cyb5r3	109754	-0.1986	0.0129179	0.999649	-0.226686
ENSMUSG00000030681	Mvp	78388	-0.19834	0.0679596	0.999649	-0.276084
ENSMUSG00000018752	Tnfsfm13	619441	-0.19825	0.0292005	0.999649	-1.20681
ENSMUSG00000034424	Gcsh	68133	-0.198183	0.000920071	0.460291	-0.212665
ENSMUSG00000032377	Plscr4	235527	-0.198134	0.0977266	0.999649	-0.450548
ENSMUSG00000048534	Jaml	270152	-0.198011	0.00569779	0.810332	-2.43794
ENSMUSG00000037418	Best1	24115	-0.197787	0.0899941	0.999649	-0.533705							T	T
ENSMUSG00000019301	Hsd17b1	15485	-0.197659	0.0212129	0.999649	-1.38868
ENSMUSG00000071637	Cebpd	12609	-0.197566	0.100935	0.999649	-1.09726
ENSMUSG00000107094	Gm43294		-0.197382	0.101534	0.999649	-0.387145
ENSMUSG00000047867	Gimap6	231931	-0.19736	0.0828256	0.999649	-0.606372								T
ENSMUSG00000060402	Chst8	68947	-0.197272	0.0963719	0.999649	-0.330899																			T
ENSMUSG00000036446	Lum	17022	-0.197249	0.0390964	0.999649	-2.63045	T	T	T
ENSMUSG00000073491	Ifi213	623121	-0.197246	0.00413277	0.740609	-2.75484
ENSMUSG00000079227	Ccr5	12774	-0.197235	0.102037	0.999649	-0.40092										T	T
ENSMUSG00000104149	Gm37138		-0.197143	0.0943247	0.999649	-0.505133
ENSMUSG00000032673	Prorsd1	67939	-0.197136	0.0992456	0.999649	-0.451257
ENSMUSG00000103809	Gm37061		-0.197089	0.10226	0.999649	-0.40327
ENSMUSG00000024942	Capn1	12333	-0.197073	0.0437722	0.999649	-0.248214
ENSMUSG00000036526	Card11	108723	-0.196926	0.0248071	0.999649	-1.30311
ENSMUSG00000069835	Sat2	69215	-0.196925	0.0471226	0.999649	-0.252509
ENSMUSG00000039997	Ifi203	15950	-0.196816	0.0498473	0.999649	-0.882594
ENSMUSG00000030124	Lag3	16768	-0.196691	0.0809254	0.999649	-1.40921										T	T	T
ENSMUSG00000091997	Gm6611		-0.196555	0.0905394	0.999649	-0.308914
ENSMUSG00000052301	Doc2a	13446	-0.196519	0.0958567	0.999649	-0.324553
ENSMUSG00000006589	Aprt	11821	-0.196486	0.0600587	0.999649	-0.259196
ENSMUSG00000022037	Clu	12759	-0.196471	0.0814724	0.999649	-0.289908
ENSMUSG00000033308	Dpyd	99586	-0.196459	0.0590144	0.999649	-0.26031
ENSMUSG00000031438	Rnf128	66889	-0.19642	0.0799485	0.999649	-0.288602
ENSMUSG00000030137	Tuba8	53857	-0.196346	0.102809	0.999649	-0.422392
ENSMUSG00000036422	Pcdh8	18530	-0.196326	0.0979725	0.999649	-0.333904
ENSMUSG00000098475	Mir6982		-0.196308	0.0566472	0.999649	-0.813698
ENSMUSG00000029828	4921507P07Rik	70821	-0.196029	0.0929655	0.999649	-0.527108
ENSMUSG00000022747	St3gal6	54613	-0.195854	0.0373718	0.999649	-0.241577
ENSMUSG00000021390	Ogn	18295	-0.195736	0.0591544	0.999649	-0.805042
ENSMUSG00000001333	Sync	68828	-0.195734	0.104552	0.999649	-0.380281
ENSMUSG00000021583	Erap1	80898	-0.19561	0.076341	0.999649	-0.278014
ENSMUSG00000015247	Nipsnap3b	66536	-0.195529	0.0777365	0.999649	-0.280192
ENSMUSG00000024339	Tap2	21355	-0.195512	0.0872326	0.999649	-0.293123
ENSMUSG00000039476	Prrx2	20204	-0.195511	0.0664571	0.999649	-0.732861
ENSMUSG00000116657	Gm49774		-0.195255	0.0285999	0.999649	-1.29222
ENSMUSG00000105852	Gm42890		-0.19523	0.105565	0.999649	-0.367599
ENSMUSG00000064246	Chil1	12654	-0.195212	0.103569	0.999649	-2.7147
ENSMUSG00000078942	Naip6	17952	-0.194936	0.0580821	0.999649	-0.814809
ENSMUSG00000031772	Cntnap4	170571	-0.194697	0.0904864	0.999649	-0.298639																T
ENSMUSG00000080921	Rpl38-ps2		-0.194623	0.106693	0.999649	-0.369093
ENSMUSG00000065915	Gm24445		-0.194602	0.0134173	0.999649	-1.74286
ENSMUSG00000060380	C030014I23Rik		-0.194205	0.103456	0.999649	-0.330573
ENSMUSG00000100594	2810414N06Rik		-0.194062	0.071427	0.999649	-0.705017
ENSMUSG00000040061	Plcb2	18796	-0.193656	0.108317	0.999649	-0.395624										T	T
ENSMUSG00000030353	Tead4	21679	-0.193652	0.083065	0.999649	-0.636813							T	T
ENSMUSG00000069996	Gm7125		-0.193615	0.0210095	0.999649	-1.48797
ENSMUSG00000115144	Gm7968		-0.193607	0.105805	0.999649	-0.452218
ENSMUSG00000008540	Mgst1	56615	-0.193508	0.0929527	0.999649	-0.550557
ENSMUSG00000005124	Ccn4	22402	-0.193212	0.107222	0.999649	-0.348523
ENSMUSG00000071748	Gm14698		-0.193175	0.0226152	0.999649	-1.42296
ENSMUSG00000064655	Gm25788		-0.193126	0.0960293	0.999649	-0.535552
ENSMUSG00000113094	Gm47447		-0.193027	0.0981556	0.999649	-0.51518
ENSMUSG00000027568	Ntsr1	18216	-0.192922	0.0863004	0.999649	-0.284292																T
ENSMUSG00000110366	Gm45885		-0.192878	0.0840123	0.999649	-0.626824
ENSMUSG00000092528	Nlrp1c-ps		-0.192743	0.0963178	0.999649	-0.532994
ENSMUSG00000090247	Bloc1s1	14533	-0.192327	0.0312605	0.999649	-0.229019
ENSMUSG00000093447	Gm5139		-0.192232	0.055054	0.999649	-0.901187
ENSMUSG00000110289	4930412F12Rik		-0.192197	0.11027	0.999649	-0.361077
ENSMUSG00000047181	Samd14	217125	-0.192118	0.0132808	0.999649	-0.217753
ENSMUSG00000026321	Tnfrsf11a	21934	-0.192117	0.0930129	0.999649	-0.288267										T	T
ENSMUSG00000110744	Gm5171		-0.192084	0.0725969	0.999649	-0.25468
ENSMUSG00000082738	Gm15422		-0.192069	0.108609	0.999649	-0.421441
ENSMUSG00000044786	Zfp36	22695	-0.192062	0.101785	0.999649	-0.501808
ENSMUSG00000106446	Gm42970		-0.191985	0.0690993	0.999649	-0.25813
ENSMUSG00000118123	Gm50346		-0.191979	0.010817	0.992238	-1.95345
ENSMUSG00000065804	Gm23039		-0.191962	0.0717225	0.999649	-0.709566
ENSMUSG00000028158	Mttp	17777	-0.191918	0.0095046	0.967141	-0.212925
ENSMUSG00000066456	Hmgn3	94353	-0.191911	0.00449943	0.774568	-0.209842
ENSMUSG00000078920	Ifi47	15953	-0.191833	0.0452794	0.999649	-1.00942
ENSMUSG00000079547	H2-DMb1	14999	-0.1913	0.030306	0.999649	-1.2302										T	T	T
ENSMUSG00000104990	Gm43504		-0.191118	0.0779433	0.999649	-0.267026
ENSMUSG00000105660	Gm42975		-0.191099	0.0145473	0.999649	-1.72693
ENSMUSG00000040663	Clcf1	56708	-0.191057	0.0860461	0.999649	-0.640542										T	T
ENSMUSG00000032122	Slc37a2	56857	-0.191025	0.105924	0.999649	-0.475711
ENSMUSG00000030720	Cln3	12752	-0.191007	0.080683	0.999649	-0.267432
ENSMUSG00000096299	Gm21814		-0.190802	0.104381	0.999649	-0.318362
ENSMUSG00000032691	Nlrp3	216799	-0.190771	0.0956321	0.999649	-0.554921										T	T
ENSMUSG00000024691	Fam111a	107373	-0.19063	0.106851	0.999649	-0.473601
ENSMUSG00000007655	Cav1	12389	-0.19059	0.112254	0.999649	-0.345044
ENSMUSG00000041774	Ydjc	69101	-0.190483	0.0851616	0.999649	-0.271446																T
ENSMUSG00000034758	Tle6	114606	-0.19043	0.113986	0.999649	-0.357611
ENSMUSG00000054733	Msra	110265	-0.190398	0.0242313	0.999649	-0.222046
ENSMUSG00000000805	Car4	12351	-0.190302	0.0701169	0.999649	-0.251307							T	T	T
ENSMUSG00000026728	Vim	22352	-0.19022	0.0329448	0.999649	-1.20473
ENSMUSG00000047798	Cd300lf	246746	-0.190211	0.00494747	0.774568	-2.69824										T	T
ENSMUSG00000025701	Alox5	11689	-0.190148	0.0779396	0.999649	-0.684988
ENSMUSG00000067847	Romo1	67067	-0.190098	0.0340756	0.999649	-0.226345
ENSMUSG00000041731	Pgm5	226041	-0.189971	0.115053	0.999649	-0.360265
ENSMUSG00000058470	Gm8369	666926	-0.189862	0.00924157	0.962084	-2.09183
ENSMUSG00000114605	C130051F05Rik		-0.189833	0.0823796	0.999649	-0.263329
ENSMUSG00000106653	Mir299a		-0.189827	0.0943965	0.999649	-0.577436
ENSMUSG00000055435	Maf	17132	-0.189578	0.0797765	0.999649	-0.262873
ENSMUSG00000024184	Pdia2	69191	-0.189482	0.0644782	0.999649	-0.825571
ENSMUSG00000103075	Gm38109		-0.189416	0.113168	0.999649	-0.325848
ENSMUSG00000051323	Pcdh19	279653	-0.189292	0.0771349	0.999649	-0.259182
ENSMUSG00000036557	Stpg4	75467	-0.189227	0.026075	0.999649	-1.36019
ENSMUSG00000108218	Olfr1372-ps1		-0.189129	0.0745439	0.999649	-0.746286
ENSMUSG00000074785	Plxnc1	54712	-0.188797	0.0507792	0.999649	-0.235744
ENSMUSG00000043843	Tmem145	330485	-0.188723	0.0884712	0.999649	-0.271275
ENSMUSG00000036103	Colec12	140792	-0.188708	0.117262	0.999649	-0.397838
ENSMUSG00000044229	Nxpe4	244853	-0.188707	0.0736349	0.999649	-0.253497
ENSMUSG00000048572	Tmem252	226040	-0.188574	0.0737798	0.999649	-0.748051
ENSMUSG00000068699	Flnc	68794	-0.188458	0.0334036	0.999649	-1.21421
ENSMUSG00000037188	Grhl3	230824	-0.18842	0.0918672	0.999649	-0.606683
ENSMUSG00000002108	Nr1h3	22259	-0.188156	0.118551	0.999649	-0.390574
ENSMUSG00000113927	5330409N07Rik		-0.188106	0.108666	0.999649	-0.488467
ENSMUSG00000052056	Zfp217	228913	-0.188076	0.117256	0.999649	-0.340775
ENSMUSG00000030220	Arhgdib	11857	-0.187904	0.118305	0.999649	-0.404089											T
ENSMUSG00000028249	Sdcbp	53378	-0.187758	0.022119	0.999649	-0.216249
ENSMUSG00000104018	4833412K13Rik		-0.187665	0.109896	0.999649	-0.299806
ENSMUSG00000108214	Gm43982		-0.187568	0.105113	0.999649	-0.295802
ENSMUSG00000053559	Smagp	207818	-0.187528	0.058919	0.999649	-0.875608
ENSMUSG00000086943	4732414G09Rik		-0.187494	0.117782	0.999649	-0.416949
ENSMUSG00000019066	Rab3d	19340	-0.187456	0.104905	0.999649	-0.289711
ENSMUSG00000028182	Lrriq3	74435	-0.187455	0.111057	0.999649	-0.460226
ENSMUSG00000032596	Uba7	74153	-0.187447	0.119332	0.999649	-0.399082
ENSMUSG00000030551	Nr2f2	11819	-0.187437	0.119959	0.999649	-0.359488																T
ENSMUSG00000049517	Rps23	66475	-0.187406	0.00598516	0.835603	-0.20528
ENSMUSG00000107859	Gm30731		-0.187389	0.119797	0.999649	-0.358695
ENSMUSG00000110320	Gm31152		-0.187331	0.0737164	0.999649	-0.258328
ENSMUSG00000023806	Rsph3b	100037282	-0.187319	0.0941139	0.999649	-0.283065
ENSMUSG00000023031	Cela1	109901	-0.187276	0.0958807	0.999649	-0.58293
ENSMUSG00000105184	Gm42537		-0.18726	0.0726808	0.999649	-0.761799
ENSMUSG00000052430	Bmpr1b	12167	-0.187194	0.0409646	0.999649	-0.226829				T	T	T
ENSMUSG00000028461	Ccdc107	622404	-0.18717	0.0581157	0.999649	-0.236832
ENSMUSG00000078440	Dohh	102115	-0.187121	0.092191	0.999649	-0.269037
ENSMUSG00000072844	G530011O06Rik		-0.187119	0.0237775	0.999649	-1.45044
ENSMUSG00000102478	BC085271		-0.187045	0.120173	0.999649	-0.390823
ENSMUSG00000033082	Clec1a	243653	-0.186894	0.086292	0.999649	-0.681846							T	T
ENSMUSG00000065752	Gm23344		-0.186813	0.0787131	0.999649	-0.687624
ENSMUSG00000090553	Snrpe	20643	-0.1867	0.0208676	0.999649	-0.216208
ENSMUSG00000018899	Irf1	16362	-0.18664	0.116361	0.999649	-0.311046
ENSMUSG00000064254	Ethe1	66071	-0.186625	0.0593992	0.999649	-0.239026
ENSMUSG00000106874	Gm20186		-0.186619	0.115403	0.999649	-0.46951
ENSMUSG00000037216	Lipt1	623661	-0.186607	0.114817	0.999649	-0.313335
ENSMUSG00000054304	D130007C19Rik		-0.186596	0.090694	0.999649	-0.256412
ENSMUSG00000043556	Fbxl7	448987	-0.1865	0.109463	0.999649	-0.295765
ENSMUSG00000021136	Smoc1	64075	-0.18643	0.0913253	0.999649	-0.267767
ENSMUSG00000113432	8430406P12Rik		-0.186404	0.0978562	0.999649	-0.274666
ENSMUSG00000032491	Nradd	67169	-0.186313	0.102211	0.999649	-0.558765
ENSMUSG00000115230	AU022793		-0.186298	0.0188634	0.999649	-1.62961
ENSMUSG00000106321	Gm43674		-0.186276	0.0771236	0.999649	-0.748125
ENSMUSG00000026656	Fcgr2b	14130	-0.186225	0.109307	0.999649	-1.40683										T	T
ENSMUSG00000039193	Nlrc4	268973	-0.186214	0.0336644	0.999649	-1.24456
ENSMUSG00000029622	Arpc1b	11867	-0.186211	0.105411	0.999649	-0.534926
ENSMUSG00000069893	9930111J21Rik1	667214	-0.185992	0.100531	0.999649	-0.566941
ENSMUSG00000110010	Gm45629		-0.185971	0.122514	0.999649	-0.337641
ENSMUSG00000103486	Gm10657		-0.185925	0.083052	0.999649	-0.667562
ENSMUSG00000030111	A2m	232345	-0.185909	0.0089603	0.954881	-4.62981
ENSMUSG00000031760	Mt3	17751	-0.185843	0.041226	0.999649	-0.223991
ENSMUSG00000049618	Olfr103	258830	-0.185649	0.00703111	0.873312	-2.57237
ENSMUSG00000027611	Procr	19124	-0.185566	0.0368491	0.999649	-1.17851							T	T
ENSMUSG00000022667	Cd200r1	57781	-0.185564	0.0260929	0.999649	-1.39544											T
ENSMUSG00000021200	Asb2	65256	-0.185455	0.105821	0.999649	-0.279423										T	T
ENSMUSG00000109203	Gm32849		-0.185338	0.0753039	0.999649	-0.244969
ENSMUSG00000078695	Cisd3	217149	-0.185169	0.104464	0.999649	-0.288466
ENSMUSG00000056501	Cebpb	12608	-0.185149	0.111339	0.999649	-0.28973										T	T	T
ENSMUSG00000016256	Ctsz	64138	-0.184874	0.118977	0.999649	-0.45364										T	T
ENSMUSG00000047959	Kcna3	16491	-0.184768	0.0716908	0.999649	-0.241012
ENSMUSG00000104983	Gm42763		-0.184756	0.109499	0.999649	-0.289997
ENSMUSG00000033318	Gstt2	14872	-0.18462	0.124217	0.999649	-0.342579								T
ENSMUSG00000058267	Mrps14	64659	-0.184523	0.028618	0.999649	-0.211324
ENSMUSG00000082420	Gm6517		-0.184521	0.122885	0.999649	-0.329159
ENSMUSG00000105445	Gm42972		-0.184498	0.0351011	0.999649	-0.217218
ENSMUSG00000022129	Dct	13190	-0.184436	0.0750627	0.999649	-0.74952																		T	T
ENSMUSG00000065481	Mir346		-0.184324	0.0493307	0.999649	-1.02695
ENSMUSG00000076313	Mir665		-0.184282	0.121097	0.999649	-0.321886
ENSMUSG00000061702	Tmem91	320208	-0.184278	0.103807	0.999649	-0.278536																T
ENSMUSG00000036111	Lmo1	109594	-0.184086	0.125814	0.999649	-0.34081
ENSMUSG00000105771	2900064K03Rik		-0.184061	0.0925782	0.999649	-0.259144
ENSMUSG00000026956	Uap1l1	227620	-0.183992	0.0840171	0.999649	-0.247595
ENSMUSG00000117947	Gm50226		-0.183907	0.125529	0.999649	-0.414374
ENSMUSG00000037447	Arid5a	214855	-0.183851	0.0950594	0.999649	-0.258937
ENSMUSG00000000958	Slc7a7	20540	-0.183817	0.0999939	0.999649	-0.583326											T
ENSMUSG00000024909	Efemp2	58859	-0.183794	0.117286	0.999649	-0.299154
ENSMUSG00000088001	Gm22883		-0.18372	0.124745	0.999649	-0.421267
ENSMUSG00000108088	Gm44229		-0.183717	0.115184	0.999649	-0.293719
ENSMUSG00000026104	Stat1	20846	-0.183715	0.0870259	0.999649	-0.251936
ENSMUSG00000000409	Lck	16818	-0.183631	0.0830699	0.999649	-0.688227
ENSMUSG00000105711	Gm42598		-0.183605	0.110495	0.999649	-0.523671
ENSMUSG00000026021	Sumo1	22218	-0.18345	0.00369726	0.731956	-0.196938
ENSMUSG00000043943	Naalad2	72560	-0.183423	0.123855	0.999649	-0.433824								T
ENSMUSG00000066441	Rdh11	17252	-0.183264	0.0113599	0.992238	-0.204927
ENSMUSG00000042608	Stk40	74178	-0.183245	0.0535186	0.999649	-0.22529
ENSMUSG00000112036	Gm47801		-0.183201	0.121171	0.999649	-0.465731
ENSMUSG00000080810	Gm11737		-0.183068	0.116108	0.999649	-0.288605
ENSMUSG00000065728	Gm26175		-0.183043	0.099079	0.999649	-0.611997
ENSMUSG00000021939	Ctsb	13030	-0.182911	0.103037	0.999649	-0.267351											T
ENSMUSG00000058331	Zfp85	22746	-0.182846	0.0515432	0.999649	-0.226699
ENSMUSG00000019979	Apaf1	11783	-0.182838	0.0322753	0.999649	-0.214895
ENSMUSG00000117310	Ptp4a1	19243	-0.182825	0.12773	0.999649	-0.334496
ENSMUSG00000028680	Plk3	12795	-0.182799	0.066003	0.999649	-0.232477
ENSMUSG00000028961	Pgd	110208	-0.182735	0.0348483	0.999649	-0.211727
ENSMUSG00000078453	Abracl	73112	-0.182698	0.0702529	0.999649	-0.238147
ENSMUSG00000027977	Ndst3	83398	-0.182505	0.113427	0.999649	-0.28181																T
ENSMUSG00000102494	Gm36988		-0.182493	0.0282102	0.999649	-0.212668
ENSMUSG00000021680	Crhbp	12919	-0.182393	0.117782	0.999649	-0.290475															T	T	T
ENSMUSG00000112759	Gm47615		-0.182365	0.125725	0.999649	-0.306547
ENSMUSG00000031146	Plp2	18824	-0.182363	0.130654	0.999649	-0.365636
ENSMUSG00000040713	Creg1	433375	-0.182327	0.098487	0.999649	-0.258247
ENSMUSG00000025648	Pfkfb4	270198	-0.182093	0.035904	0.999649	-0.210997
ENSMUSG00000019461	Plscr3	70310	-0.18202	0.0326838	0.999649	-0.211856
ENSMUSG00000031805	Jak3	16453	-0.181959	0.121882	0.999649	-0.295774
ENSMUSG00000027435	Cd93	17064	-0.181861	0.0878161	0.999649	-0.693264							T	T	T
ENSMUSG00000026380	Tfcp2l1	81879	-0.181849	0.127809	0.999649	-0.31806
ENSMUSG00000034028	Cd226	225825	-0.181753	0.018494	0.999649	-1.7175
ENSMUSG00000028360	Slc44a5	242259	-0.181714	0.049234	0.999649	-0.219443
ENSMUSG00000048138	Dmrt2	226049	-0.181713	0.103956	0.999649	-0.579333
ENSMUSG00000024235	Map3k8	26410	-0.181672	0.12374	0.999649	-0.459473
ENSMUSG00000074578	Zfas1		-0.181607	0.0678993	0.999649	-0.229569
ENSMUSG00000070780	Rbm47	245945	-0.181467	0.0586575	0.999649	-0.929686										T	T
ENSMUSG00000058626	Capn11	268958	-0.18142	0.0220468	0.999649	-1.58345
ENSMUSG00000024411	Aqp4	11829	-0.18137	0.119061	0.999649	-0.494237					T
ENSMUSG00000077733	Gm23608		-0.181281	0.132754	0.999649	-0.36864
ENSMUSG00000118004	BC026513		-0.181184	0.0496569	0.999649	-1.05946
ENSMUSG00000016087	Fli1	14247	-0.181069	0.125923	0.999649	-0.302158
ENSMUSG00000015980	Lrrc27	76612	-0.181006	0.0982875	0.999649	-0.255524
ENSMUSG00000032446	Eomes	13813	-0.180988	0.0744097	0.999649	1.0772															T	T
ENSMUSG00000113425	Gm48653		-0.180934	0.133696	0.999649	-0.36223
ENSMUSG00000030789	Itgax	16411	-0.18089	0.013138	0.999649	-3.55967										T	T
ENSMUSG00000046561	Arsj	271970	-0.180865	0.104237	0.999649	-0.607929
ENSMUSG00000049630	C1ql3	227580	-0.180865	0.132745	0.999649	-0.391486
ENSMUSG00000021464	Ror2	26564	-0.180813	0.125941	0.999649	-0.457404
ENSMUSG00000115602	Gm7908		-0.180808	0.133665	0.999649	-0.348582
ENSMUSG00000038507	Parp12	243771	-0.18076	0.0901223	0.999649	-0.245081
ENSMUSG00000052920	Prkg1	19091	-0.180592	0.0601006	0.999649	-0.225158
ENSMUSG00000027163	Commd9	76501	-0.180589	0.0375462	0.999649	-0.207138
ENSMUSG00000029769	Ccdc136	232664	-0.18054	0.00950304	0.967141	-0.19865
ENSMUSG00000043421	Hilpda	69573	-0.180536	0.131266	0.999649	-0.435609
ENSMUSG00000039684	Gm5422		-0.180505	0.0790307	0.999649	-0.765545
ENSMUSG00000108560	Gm44695		-0.180456	0.0961277	0.999649	-0.62068
ENSMUSG00000052794	1700030K09Rik	72254	-0.180387	0.0489976	0.999649	-0.21733
ENSMUSG00000060397	Zfp128	243833	-0.180342	0.0631059	0.999649	-0.224774
ENSMUSG00000026117	Zap70	22637	-0.180322	0.0942244	0.999649	-0.669945							T	T
ENSMUSG00000056204	Pgpep1	66522	-0.179947	0.10041	0.999649	-0.249731
ENSMUSG00000103596	Gm37354		-0.179746	0.13597	0.999649	-0.365387
ENSMUSG00000051062	Fbll1	237730	-0.179734	0.0959253	0.999649	-0.245627
ENSMUSG00000024087	Cyp1b1	13078	-0.179709	0.0345992	0.999649	-1.2863
ENSMUSG00000059252	Tpt1-ps5		-0.179588	0.0455267	0.999649	-1.12572
ENSMUSG00000108976	Gm29797	101056205	-0.179513	0.0948017	0.999649	-0.666867
ENSMUSG00000108536	Gm45059		-0.179439	0.116852	0.999649	-0.513869
ENSMUSG00000097343	9030407P20Rik		-0.179392	0.123819	0.999649	-0.281919
ENSMUSG00000025351	Cd63	12512	-0.179378	0.123564	0.999649	-0.485856
ENSMUSG00000085172	Gm6542		-0.179367	0.0994147	0.999649	-0.244338
ENSMUSG00000102801	Gm37478		-0.179191	0.136347	0.999649	-0.335268
ENSMUSG00000086358	Gm13270		-0.179178	0.136652	0.999649	-0.342872
ENSMUSG00000059901	Adamts14	237360	-0.179155	0.0836486	0.999649	-0.736637																T
ENSMUSG00000093044	Snord8		-0.179058	0.133972	0.999649	-0.41227
ENSMUSG00000044350	Lacc1	210808	-0.179034	0.132442	0.999649	-0.302232
ENSMUSG00000025366	Esyt1	23943	-0.178994	0.127757	0.999649	-0.289152
ENSMUSG00000038612	Mcl1	17210	-0.178992	0.0394107	0.999649	-0.21094
ENSMUSG00000106739	Gm43499		-0.17887	0.0183668	0.999649	-1.73966
ENSMUSG00000020097	Sgpl1	20397	-0.178811	0.103016	0.999649	-0.250993
ENSMUSG00000085829	Gm4285		-0.178768	0.130523	0.999649	-0.439428
ENSMUSG00000026979	Psd4	215632	-0.178552	0.137441	0.999649	-0.385221										T	T	T
ENSMUSG00000105822	Gm42969		-0.178519	0.0753288	0.999649	-0.22719
ENSMUSG00000022893	Adamts1	11504	-0.178309	0.137781	0.999649	-0.39376
ENSMUSG00000030781	Slc5a2	246787	-0.178271	0.108537	0.999649	-0.57996
ENSMUSG00000001930	Vwf	22371	-0.178125	0.139295	0.999649	-0.376439							T	T
ENSMUSG00000021636	Marveld2	218518	-0.178105	0.110026	0.999649	-0.583934							T	T
ENSMUSG00000100078	Gm6170		-0.178073	0.13775	0.999649	-0.400279
ENSMUSG00000026548	Slamf9	98365	-0.177913	0.0469506	0.999649	-1.09266										T	T
ENSMUSG00000050732	Vamp8	22320	-0.17787	0.13883	0.999649	-0.313542
ENSMUSG00000002732	Fkbp7	14231	-0.177838	0.13995	0.999649	-0.335652
ENSMUSG00000062252	Lhfpl5	328789	-0.17774	0.112215	0.999649	-0.576365															T	T	T
ENSMUSG00000077394	Gm24339		-0.177686	0.133524	0.999649	-0.296983
ENSMUSG00000114854	Gm34354		-0.177572	0.134769	0.999649	-0.305194
ENSMUSG00000041945	Mfsd9	211798	-0.177505	0.120207	0.999649	-0.262623
ENSMUSG00000055424	Gm9970		-0.177476	0.0945344	0.999649	-0.662657
ENSMUSG00000040714	Klc3	232943	-0.177345	0.141551	0.999649	-0.346018
ENSMUSG00000067586	S1pr3	13610	-0.177335	0.138819	0.999649	-1.15163
ENSMUSG00000078813	Leng1	69757	-0.177185	0.0532408	0.999649	-0.215213
ENSMUSG00000085255	Taco1os		-0.177141	0.0995837	0.999649	-0.67744
ENSMUSG00000027863	Cd2	12481	-0.177122	0.051098	0.999649	-1.0643
ENSMUSG00000040034	Nup43	69912	-0.177114	0.141826	0.999649	-0.338711
ENSMUSG00000029641	Rasl11a	68895	-0.177102	0.114516	0.999649	-0.570036
ENSMUSG00000031538	Plat	18791	-0.17705	0.0787635	0.999649	-0.231735
ENSMUSG00000019772	Vip	22353	-0.177044	0.110569	0.999649	-0.251584
ENSMUSG00000031323	Dmrtc1a	70887	-0.176907	0.138022	0.999649	-0.414868
ENSMUSG00000096870	Gm21816		-0.176884	0.126071	0.999649	-0.2728
ENSMUSG00000029669	Tspan12	269831	-0.176787	0.0234124	0.999649	-0.201016
ENSMUSG00000034487	Poglut3	68304	-0.176657	0.0589957	0.999649	-0.217077
ENSMUSG00000102973	E430014B02Rik		-0.176642	0.141888	0.999649	-0.332728
ENSMUSG00000018566	Slc2a4	20528	-0.176604	0.0737192	0.999649	-0.824772
ENSMUSG00000048965	Mrgpre	244238	-0.176476	0.128964	0.999649	-0.273363
ENSMUSG00000048834	Vstm2a	211739	-0.176461	0.0783675	0.999649	-0.226858
ENSMUSG00000019888	Mgat4c	67569	-0.17645	0.119704	0.999649	-0.262654															T	T
ENSMUSG00000106648	Gm43176		-0.176402	0.124895	0.999649	-0.269302
ENSMUSG00000104682	Gm42636		-0.1764	0.136604	0.999649	-0.442836
ENSMUSG00000105945	Gm43570		-0.176295	0.143028	0.999649	-0.36369
ENSMUSG00000118241	Gm5824		-0.176148	0.0204492	0.999649	-1.73144
ENSMUSG00000028843	Sh3bgrl3	73723	-0.176138	0.00729489	0.878802	-0.189088
ENSMUSG00000083246	Gm11839		-0.176096	0.141356	0.999649	-0.394652
ENSMUSG00000116525	Gm30371		-0.176046	0.107018	0.999649	-0.612387
ENSMUSG00000047379	B4gat1	108902	-0.175918	0.14311	0.999649	-0.38108
ENSMUSG00000031654	Cbln1	12404	-0.17587	0.143159	0.999649	-0.386661
ENSMUSG00000113601	Gm48735		-0.175805	0.144838	0.999649	-0.374435
ENSMUSG00000090698	Apold1	381823	-0.175805	0.110113	0.999649	-0.608208
ENSMUSG00000041625	Ggact	223267	-0.175712	0.110281	0.999649	-0.245071
ENSMUSG00000067714	Lpar5	381810	-0.175697	0.0511611	0.999649	-1.06474										T	T	T
ENSMUSG00000038500	Prr3	75210	-0.175644	0.0259481	0.999649	-0.199773
ENSMUSG00000105560	Gm42744		-0.175627	0.0763059	0.999649	-0.830751
ENSMUSG00000048498	Cd300e	217306	-0.175618	0.0308403	0.999649	-1.40055
ENSMUSG00000032942	Ucp3	22229	-0.175615	0.145418	0.999649	-0.327136					T
ENSMUSG00000045912	C2cd4c	237397	-0.175578	0.140296	0.999649	-0.300147
ENSMUSG00000036570	Fxyd1	56188	-0.175569	0.123469	0.999649	-0.52327					T
ENSMUSG00000102243	Gm37718		-0.175554	0.145585	0.999649	-0.344053
ENSMUSG00000102370	Gm37973		-0.175479	0.1194	0.999649	-0.554424
ENSMUSG00000088633	Gm22313		-0.17539	0.110537	0.999649	-0.604784
ENSMUSG00000109636	Gm45644		-0.175243	0.0307946	0.999649	-1.40933
ENSMUSG00000027834	Serpini1	20713	-0.175218	0.0806522	0.999649	-0.225239
ENSMUSG00000078974	Sec61g	20335	-0.175172	0.0709323	0.999649	-0.216399
ENSMUSG00000060586	H2-Eb1	14969	-0.175113	0.033253	0.999649	-1.36484
ENSMUSG00000028037	Ifi44	99899	-0.175089	0.0505946	0.999649	-1.09914							T	T
ENSMUSG00000040269	Mrps28	66230	-0.175038	0.112832	0.999649	-0.245713
ENSMUSG00000054034	Tceal5	331532	-0.174877	0.0579047	0.999649	-0.210473
ENSMUSG00000048485	Zbtb8b	215627	-0.174842	0.139735	0.999649	-0.289694
ENSMUSG00000024210	Ip6k3	271424	-0.174831	0.0609161	0.999649	-0.99086
ENSMUSG00000104379	Gm37509		-0.174654	0.137981	0.999649	-0.297939
ENSMUSG00000113514	Gm18960		-0.174609	0.0339215	0.999649	-1.32187
ENSMUSG00000015316	Slamf1	27218	-0.174607	0.0125859	0.999649	-2.12117											T
ENSMUSG00000085408	C530005A16Rik		-0.17455	0.125627	0.999649	-0.258428
ENSMUSG00000025735	Rhbdl1	214951	-0.174517	0.140078	0.999649	-0.287085
ENSMUSG00000056529	Ptafr	19204	-0.174504	0.103238	0.999649	-0.65058										T	T	T
ENSMUSG00000055652	Klhl25	207952	-0.174496	0.0979025	0.999649	-0.230712
ENSMUSG00000039234	Sec24d	69608	-0.174352	0.0510802	0.999649	-0.207217
ENSMUSG00000111361	Gm47445		-0.174184	0.138148	0.999649	-0.460132
ENSMUSG00000033327	Tnxb	81877	-0.174016	0.135919	0.999649	-0.273852
ENSMUSG00000003812	Dnase2a	13423	-0.173994	0.147314	0.999649	-0.310059
ENSMUSG00000062488	Ifit3b	667370	-0.173852	0.147915	0.999649	-0.311628				T	T	T
ENSMUSG00000014243	Zswim7	69747	-0.173765	0.113452	0.999649	-0.246566
ENSMUSG00000027204	Fbn1	14118	-0.173595	0.13752	0.999649	-0.273998
ENSMUSG00000109372	Gm19410	100502846	-0.173553	0.110774	0.999649	-0.242155
ENSMUSG00000113076	Gm47088		-0.173272	0.149463	0.999649	-0.375121
ENSMUSG00000036523	Greb1	268527	-0.173178	0.0980687	0.999649	-0.686721
ENSMUSG00000025484	Bet1l	54399	-0.173102	0.0630129	0.999649	-0.209317
ENSMUSG00000079197	Psme2	19188	-0.172993	0.0980105	0.999649	-0.231744
ENSMUSG00000016510	Mtif3	76366	-0.172992	0.0155165	0.999649	-0.192847
ENSMUSG00000020334	Slc22a4	30805	-0.17298	0.151643	0.999649	-0.342282
ENSMUSG00000041736	Tspo	12257	-0.172974	0.113898	0.999649	-0.598957
ENSMUSG00000102964	9430034N14Rik		-0.172895	0.147355	0.999649	-0.300489
ENSMUSG00000057777	Mab21l2	23937	-0.172845	0.0114232	0.992238	-2.21525
ENSMUSG00000097174	Gm4890		-0.172818	0.136824	0.999649	-0.466332
ENSMUSG00000086468	Etaa1os		-0.172611	0.10009	0.999649	-0.667603
ENSMUSG00000019929	Dcn	13179	-0.172597	0.140296	0.999649	-1.54216	T	T	T
ENSMUSG00000083153	Gm12459		-0.172586	0.037876	0.999649	-1.35324
ENSMUSG00000059883	Irak4	266632	-0.172581	0.146074	0.999649	-0.416201
ENSMUSG00000117957	Gm50334		-0.172498	0.0412246	0.999649	-1.26078
ENSMUSG00000053565	Eif3k	73830	-0.172456	0.00658251	0.850968	-0.184552
ENSMUSG00000048371	Pdp2	382051	-0.172351	0.0556904	0.999649	-0.204173
ENSMUSG00000108446	Gm44997		-0.172221	0.126836	0.999649	-0.553928
ENSMUSG00000045826	Ptprcap	19265	-0.172169	0.0305505	0.999649	-1.43161
ENSMUSG00000012519	Mlkl	74568	-0.172159	0.119335	0.999649	-0.582644							T	T
ENSMUSG00000074039	4930520O04Rik		-0.172152	0.111709	0.999649	-0.605153
ENSMUSG00000036775	Decr2	26378	-0.172106	0.0603834	0.999649	-0.209667
ENSMUSG00000045102	Poln	272158	-0.172095	0.152371	0.999649	-0.408642
ENSMUSG00000093080	Mir3060		-0.172039	0.146229	0.999649	-0.409021
ENSMUSG00000037563	Rps16	20055	-0.171995	0.0301482	0.999649	-0.194534
ENSMUSG00000025077	Dclre1a	55947	-0.171959	0.0516521	0.999649	-0.203836
ENSMUSG00000044258	Ctla2a	13024	-0.171853	0.0786627	0.999649	-0.856118
ENSMUSG00000067148	Polr1c	20016	-0.171823	0.0543397	0.999649	-0.203719
ENSMUSG00000068245	Phf11d	219132	-0.171813	0.0646519	0.999649	-0.953052
ENSMUSG00000097191	Mm2pr		-0.171739	0.119578	0.999649	-0.238239
ENSMUSG00000062310	Glrp1	14659	-0.171678	0.0466233	0.999649	-1.17821
ENSMUSG00000024713	Pcsk5	18552	-0.171641	0.100055	0.999649	-0.228326
ENSMUSG00000031111	Igsf1	209268	-0.17159	0.101221	0.999649	-0.678062
ENSMUSG00000106086	Lef1os1		-0.171488	0.0989186	0.999649	-0.703561
ENSMUSG00000021743	Fezf2	54713	-0.171101	0.130543	0.999649	-0.253753
ENSMUSG00000096328	Gm26337		-0.171097	0.132741	0.999649	-0.51154
ENSMUSG00000107390	Gm43323		-0.171064	0.0273472	0.999649	-1.55628
ENSMUSG00000024232	Bambi	68010	-0.171062	0.14476	0.999649	-0.446221								T
ENSMUSG00000026832	Cytip	227929	-0.171058	0.0177354	0.999649	-1.90455											T
ENSMUSG00000024451	Arap3	106952	-0.171034	0.132719	0.999649	-0.25963
ENSMUSG00000090124	Ugt1a7c	394432	-0.171027	0.0426172	0.999649	-1.24196				T	T	T				T	T
ENSMUSG00000044080	S100a1	20193	-0.171012	0.12414	0.999649	-0.245769
ENSMUSG00000031304	Il2rg	16186	-0.170879	0.0235302	0.999649	-1.67347							T	T
ENSMUSG00000021356	Irf4	16364	-0.170865	0.104315	0.999649	-0.656561										T	T
ENSMUSG00000065110	Snord61		-0.170733	0.14158	0.999649	-0.453701
ENSMUSG00000008398	Elk3	13713	-0.170701	0.146858	0.999649	-0.275189
ENSMUSG00000093056	Gm24812		-0.170699	0.0869726	0.999649	-0.798585
ENSMUSG00000021806	Nid2	18074	-0.170659	0.14988	0.999649	-0.42548								T
ENSMUSG00000027661	Slc2a10	170441	-0.170639	0.146376	0.999649	-0.437513					T
ENSMUSG00000042293	Gm5617	434402	-0.170638	0.157248	0.999649	-0.333605
ENSMUSG00000021408	Ripk1	19766	-0.170628	0.106307	0.999649	-0.227926
ENSMUSG00000110795	Gm47179		-0.170614	0.117976	0.999649	-0.585434
ENSMUSG00000022246	Rai14	75646	-0.170557	0.0841838	0.999649	-0.215953							T	T
ENSMUSG00000032322	Pstpip1	19200	-0.170521	0.12482	0.999649	-0.563007
ENSMUSG00000025647	Shisa5	66940	-0.170484	0.0946366	0.999649	-0.220869
ENSMUSG00000115205	Gm16374		-0.170388	0.155602	0.999649	-0.402795
ENSMUSG00000035473	Galm	319625	-0.17033	0.157273	0.999649	-0.346874
ENSMUSG00000075585	6330403L08Rik		-0.170318	0.0636662	0.999649	-0.206511
ENSMUSG00000032193	Ldlr	16835	-0.170126	0.0982973	0.999649	-0.223066
ENSMUSG00000117645	A830021F12Rik		-0.170057	0.0189238	0.999649	-1.87207
ENSMUSG00000042747	Krtcap2	66059	-0.169985	0.0654396	0.999649	-0.202641
ENSMUSG00000034786	Gpsm3	106512	-0.16995	0.104849	0.999649	-0.682456										T	T
ENSMUSG00000105694	Gm43237		-0.169926	0.156096	0.999649	-0.288938
ENSMUSG00000045725	Prr15	78004	-0.169895	0.145459	0.999649	-0.456147
ENSMUSG00000042043	Tbca	21371	-0.16978	0.00990411	0.974716	-0.181226
ENSMUSG00000020829	Slc46a1	52466	-0.169758	0.123427	0.999649	-0.232928											T
ENSMUSG00000018507	Trpv2	22368	-0.169698	0.0821365	0.999649	-0.213203											T
ENSMUSG00000088835	Gm23547		-0.169695	0.0314405	0.999649	-1.47529
ENSMUSG00000031458	Coprs	66423	-0.16961	0.0955698	0.999649	-0.22038
ENSMUSG00000031257	Nox1	237038	-0.169593	0.0469879	0.999649	-1.24463
ENSMUSG00000066705	Fxyd6	59095	-0.169478	0.0755709	0.999649	-0.209486
ENSMUSG00000030500	Slc17a6	140919	-0.169441	0.159869	0.999649	-0.327402															T	T	T
ENSMUSG00000030790	Adm	11535	-0.169409	0.114845	0.999649	-0.63899								T
ENSMUSG00000000126	Wnt9a	216795	-0.169389	0.146453	0.999649	-0.267982
ENSMUSG00000030707	Coro1a	12721	-0.169366	0.111994	0.999649	-0.229961										T	T
ENSMUSG00000042129	Rassf4	213391	-0.169305	0.15343	0.999649	-0.414885
ENSMUSG00000015090	Ptgds	19215	-0.169298	0.132318	0.999649	-0.248739
ENSMUSG00000028717	Tal1	21349	-0.169252	0.132243	0.999649	-0.526122
ENSMUSG00000095969	Rnu1a1	19842	-0.169172	0.0823925	0.999649	-0.831656
ENSMUSG00000056880	Gadl1	73748	-0.16916	0.152655	0.999649	-0.419355
ENSMUSG00000013846	St3gal1	20442	-0.169065	0.129249	0.999649	-0.243827
ENSMUSG00000070327	Rnf213	672511	-0.168857	0.154566	0.999649	-0.28518
ENSMUSG00000056313	Tcim	69068	-0.168839	0.0656497	0.999649	-1.00161
ENSMUSG00000040158	Tax1bp3	76281	-0.16883	0.159315	0.999649	-0.304446
ENSMUSG00000071847	Apcdd1	494504	-0.168807	0.0349301	0.999649	-0.19172							T	T
ENSMUSG00000104039	Gm37772		-0.168761	0.161876	0.999649	-0.336049
ENSMUSG00000026483	Fam129a	63913	-0.168652	0.160444	0.999649	-0.370154							T	T
ENSMUSG00000005950	P2rx5	94045	-0.168601	0.119412	0.999649	-0.598351															T	T
ENSMUSG00000102729	Gm32444		-0.16856	0.122418	0.999649	-0.23774
ENSMUSG00000070469	Adamtsl3	269959	-0.168538	0.110629	0.999649	-0.655022		T	T
ENSMUSG00000049871	Nlrc3	268857	-0.168441	0.1394	0.999649	-0.499689							T	T
ENSMUSG00000078439	Smim24	72273	-0.168175	0.0860959	0.999649	-0.817737
ENSMUSG00000031825	Crispld2	78892	-0.168048	0.156531	0.999649	-0.40937
ENSMUSG00000035352	Ccl12	20293	-0.167952	0.0530542	0.999649	-1.85104										T	T
ENSMUSG00000024793	Tnfrsf25	85030	-0.167841	0.148198	0.999649	-0.464589
ENSMUSG00000097638	Carlr		-0.167829	0.114195	0.999649	-0.629105
ENSMUSG00000113722	Snhg10		-0.167802	0.146145	0.999649	-0.481423
ENSMUSG00000112008	Gm47218		-0.16775	0.153087	0.999649	-0.260531
ENSMUSG00000038059	Smim3	106878	-0.16771	0.162518	0.999649	-0.302361
ENSMUSG00000110585	Gm45704		-0.167697	0.0327352	0.999649	-1.46824
ENSMUSG00000111961	Gm47966		-0.167657	0.0162389	0.999649	-2.09486
ENSMUSG00000020956	Dtd2	328092	-0.167645	0.0926758	0.999649	-0.205041
ENSMUSG00000108450	Gm44977		-0.16763	0.148582	0.999649	-0.480454
ENSMUSG00000043192	Gm1840		-0.167614	0.163481	0.999649	-0.306549
ENSMUSG00000050822	Slc29a4	243328	-0.167611	0.164131	0.999649	-0.362366
ENSMUSG00000032000	Birc3	11796	-0.167543	0.16488	0.999649	-0.33894
ENSMUSG00000039239	Tgfb2	21808	-0.167529	0.0826981	0.999649	-0.206707
ENSMUSG00000040522	Tlr8	170744	-0.167513	0.00379268	0.738445	-4.29381
ENSMUSG00000103889	Gm37011		-0.167384	0.0430912	0.999649	-0.193775
ENSMUSG00000042251	Pm20d1	212933	-0.167262	0.144758	0.999649	-0.480954					T
ENSMUSG00000045322	Tlr9	81897	-0.167173	0.136121	0.999649	-0.521672										T	T	T
ENSMUSG00000098123	Gm4518		-0.167057	0.0992938	0.999649	-0.690784
ENSMUSG00000116262	Gm49544		-0.167016	0.15338	0.999649	-0.422821
ENSMUSG00000023781	Hes7	84653	-0.167006	0.0677051	0.999649	-0.961983
ENSMUSG00000087470	A630031M04Rik		-0.166923	0.0517597	0.999649	-1.18588
ENSMUSG00000050069	Grem2	23893	-0.166919	0.081998	0.999649	-0.205925															T	T	T
ENSMUSG00000093577	Gm20632		-0.166798	0.134002	0.999649	-0.532232
ENSMUSG00000077734	Snord83b		-0.166743	0.15791	0.999649	-0.426582
ENSMUSG00000084964	Gm15503		-0.166742	0.161067	0.999649	-0.391899
ENSMUSG00000040152	Thbs1	21825	-0.166678	0.149943	0.999649	-0.459593
ENSMUSG00000027401	Tgm3	21818	-0.166563	0.153867	0.999649	-0.46035
ENSMUSG00000039887	Alg14	66789	-0.166524	0.112232	0.999649	-0.222986
ENSMUSG00000029868	Trpv6	64177	-0.166504	0.167562	0.999649	-0.338387																T
ENSMUSG00000032372	Plscr2	18828	-0.16645	0.0621378	0.999649	-1.0343
ENSMUSG00000028573	Fggy	75578	-0.166415	0.0581407	0.999649	-0.199716
ENSMUSG00000030272	Camk1	52163	-0.166407	0.0414265	0.999649	-0.191255
ENSMUSG00000000275	Trim25	217069	-0.166341	0.149258	0.999649	-0.25533								T
ENSMUSG00000002257	Def6	23853	-0.166085	0.156527	0.999649	-0.259105
ENSMUSG00000040253	Gbp7	229900	-0.166058	0.154796	0.999649	-0.263656								T
ENSMUSG00000117939	Gm9067		-0.166048	0.0478407	0.999649	-1.2487
ENSMUSG00000034595	Ppp1r18	76448	-0.166012	0.151043	0.999649	-0.258274
ENSMUSG00000043300	B3galnt1	26879	-0.165965	0.0835315	0.999649	-0.206185
ENSMUSG00000031493	Ggn	243897	-0.165837	0.152884	0.999649	-0.468114
ENSMUSG00000110486	Gm45877		-0.165817	0.127989	0.999649	-0.608857
ENSMUSG00000040605	Bace2	56175	-0.165743	0.167185	0.999649	-0.287895
ENSMUSG00000021708	Rasgrf2	19418	-0.165728	0.139935	0.999649	-0.242867
ENSMUSG00000063902	Gm7964		-0.165667	0.11344	0.999649	-0.218751
ENSMUSG00000024833	Pola2	18969	-0.165553	0.0957811	0.999649	-0.217822
ENSMUSG00000113041	Gm48302		-0.165477	0.170022	0.999649	-0.348856
ENSMUSG00000110504	Gm45797		-0.165292	0.170473	0.999649	-0.320042
ENSMUSG00000025946	Pth2r	213527	-0.165136	0.166209	0.999649	-0.283783															T	T
ENSMUSG00000098885	Mir7659		-0.165098	0.0353691	0.999649	-1.45315
ENSMUSG00000098990	Gm27596		-0.16501	0.123337	0.999649	-0.612349
ENSMUSG00000109089	4833411C07Rik		-0.165005	0.0738237	0.999649	-0.952805
ENSMUSG00000044005	Gls2	216456	-0.164984	0.127906	0.999649	-0.230466
ENSMUSG00000103082	Gm38124		-0.164941	0.162135	0.999649	-0.404185
ENSMUSG00000107201	5930420M18Rik		-0.164886	0.169675	0.999649	-0.296061
ENSMUSG00000083536	Gm15808		-0.164859	0.1617	0.999649	-0.27661
ENSMUSG00000112195	Gm35405		-0.164829	0.168837	0.999649	-0.382304
ENSMUSG00000006241	Ccdc159	67119	-0.164797	0.0775572	0.999649	-0.204534
ENSMUSG00000040212	Emp3	13732	-0.164655	0.0747509	0.999649	-0.920842										T	T
ENSMUSG00000114418	Gm18883		-0.164571	0.144996	0.999649	-0.52133
ENSMUSG00000105714	Gm43380		-0.164557	0.0360105	0.999649	-1.43695
ENSMUSG00000041120	Nbl1	17965	-0.16452	0.0581347	0.999649	-0.193572
ENSMUSG00000103195	Gm37644		-0.164508	0.149026	0.999649	-0.47827
ENSMUSG00000063506	Arhgap22	239027	-0.164499	0.132342	0.999649	-0.230316											T
ENSMUSG00000061132	Blnk	17060	-0.164494	0.172086	0.999649	-0.312093
ENSMUSG00000097456	Gm16958		-0.164473	0.145462	0.999649	-0.524676
ENSMUSG00000087056	Gm14004		-0.164396	0.169637	0.999649	-0.378628
ENSMUSG00000036091	Hyal3	109685	-0.164343	0.104193	0.999649	-0.757217
ENSMUSG00000064853	Gm23442		-0.164208	0.173164	0.999649	-0.341106
ENSMUSG00000106619	Gm9353		-0.164143	0.171648	0.999649	-0.291024
ENSMUSG00000091275	Gm3248		-0.164142	0.124886	0.999649	-0.615642
ENSMUSG00000101565	1700003L19Rik		-0.164026	0.0722077	0.999649	-0.945619
ENSMUSG00000089493	Gm26361		-0.164025	0.0869253	0.999649	-0.876299
ENSMUSG00000035704	Alg8	381903	-0.163965	0.134278	0.999649	-0.239481
ENSMUSG00000002767	Mrpl2	27398	-0.16396	0.0716724	0.999649	-0.194723
ENSMUSG00000024308	Tapbp	21356	-0.163688	0.124698	0.999649	-0.221401
ENSMUSG00000080610	Snord110		-0.163671	0.141647	0.999649	-0.521238
ENSMUSG00000108238	Gm43984		-0.163615	0.144182	0.999649	-0.239994
ENSMUSG00000020620	Abca8b	27404	-0.163551	0.0596152	0.999649	-0.192598
ENSMUSG00000002111	Spi1	20375	-0.163484	0.173319	0.999649	-0.83919
ENSMUSG00000009772	Nuak2	74137	-0.163396	0.109943	0.999649	-0.693722										T	T
ENSMUSG00000026042	Col5a2	12832	-0.163336	0.166631	0.999649	-0.268348
ENSMUSG00000005103	Wdr1	22388	-0.163326	0.032112	0.999649	-0.183731
ENSMUSG00000066357	Wdr6	83669	-0.163255	0.107736	0.999649	-0.211696
ENSMUSG00000048779	P2ry6	233571	-0.163235	0.0938159	0.999649	-0.807136										T	T	T
ENSMUSG00000118097	Gm5237		-0.163209	0.015703	0.999649	-2.20869
ENSMUSG00000032312	Csk	12988	-0.163208	0.0820269	0.999649	-0.201608
ENSMUSG00000039182	AW209491	105351	-0.16319	0.0521073	0.999649	-0.189806
ENSMUSG00000050299	Gm9843		-0.163173	0.166707	0.999649	-0.261361
ENSMUSG00000104524	Gm37333		-0.163165	0.150368	0.999649	-0.252316
ENSMUSG00000112822	A130012E19Rik		-0.163114	0.141759	0.999649	-0.233827
ENSMUSG00000093465	Gm20682		-0.163089	0.175827	0.999649	-0.345482
ENSMUSG00000050891	Tatdn1	69694	-0.163075	0.0676158	0.999649	-0.197568
ENSMUSG00000069682	Gm10275		-0.163031	0.17114	0.999649	-0.385147
ENSMUSG00000019851	Perp	64058	-0.162877	0.168405	0.999649	-0.276887
ENSMUSG00000020591	Ntsr2	18217	-0.162842	0.053772	0.999649	-0.190152					T
ENSMUSG00000096882	Gm23570		-0.162793	0.151092	0.999649	-0.529346
ENSMUSG00000027472	Pdrg1	68559	-0.16277	0.0416385	0.999649	-0.184174
ENSMUSG00000072941	Sod3	20657	-0.162749	0.166847	0.999649	-0.262954
ENSMUSG00000046761	Fam83h	105732	-0.162745	0.170901	0.999649	-0.272578
ENSMUSG00000104546	Gm43858		-0.162658	0.0717888	0.999649	-0.194393
ENSMUSG00000045822	Zswim3	67538	-0.162651	0.101414	0.999649	-0.211179
ENSMUSG00000032431	Crtap	56693	-0.162641	0.156752	0.999649	-0.24316
ENSMUSG00000090942	F830016B08Rik	240328	-0.162582	0.0118825	0.999649	-2.48351
ENSMUSG00000023224	Serping1	12258	-0.162513	0.169884	0.999649	-1.82628
ENSMUSG00000107278	Gm42600		-0.162497	0.167528	0.999649	-0.284046
ENSMUSG00000053226	Dand5	23863	-0.162377	0.0656451	0.999649	-0.195378
ENSMUSG00000065968	Ifitm7	74482	-0.162333	0.177832	0.999649	-0.307945							T	T
ENSMUSG00000108325	Gm44898		-0.16222	0.166712	0.999649	-0.422432
ENSMUSG00000093483	AA465934		-0.162154	0.177653	0.999649	-0.305864
ENSMUSG00000036606	Plxnb2	140570	-0.162132	0.124525	0.999649	-0.218259											T
ENSMUSG00000044250	Pced1b	239647	-0.162109	0.137495	0.999649	-0.224341
ENSMUSG00000068329	Htra2	64704	-0.162045	0.0911147	0.999649	-0.197769
ENSMUSG00000054589	Gm9949		-0.162033	0.0271656	0.999649	-1.74474
ENSMUSG00000047067	Dusp28	67446	-0.162002	0.136069	0.999649	-0.224024
ENSMUSG00000087247	Alkal1	620393	-0.161869	0.0748309	0.999649	-0.96005
ENSMUSG00000034308	Sdr42e1	74032	-0.161817	0.114503	0.999649	-0.208525
ENSMUSG00000051048	P4ha3	320452	-0.161802	0.152831	0.999649	-0.492513
ENSMUSG00000031647	Mfap3l	71306	-0.161747	0.0675479	0.999649	-0.192462
ENSMUSG00000112433	Gm30122		-0.161686	0.176181	0.999649	-0.36683
ENSMUSG00000055216	9430025C20Rik		-0.161678	0.178655	0.999649	-0.295694
ENSMUSG00000054312	Mrps21	66292	-0.161638	0.0452135	0.999649	-0.179715
ENSMUSG00000047963	Stbd1	52331	-0.161587	0.177774	0.999649	-0.350292
ENSMUSG00000034493	4930556J24Rik		-0.161524	0.177411	0.999649	-0.353008
ENSMUSG00000067722	BC003965	214489	-0.161467	0.0632255	0.999649	-0.189566
ENSMUSG00000093874	Gm24539		-0.16146	0.132371	0.999649	-0.618927
ENSMUSG00000027227	Sord	20322	-0.161346	0.106232	0.999649	-0.202361
ENSMUSG00000020377	Ltc4s	17001	-0.161341	0.164554	0.999649	-0.444926										T	T	T
ENSMUSG00000081187	3110067C02Rik		-0.161331	0.157271	0.999649	-0.470118
ENSMUSG00000024987	Cyp26a1	13082	-0.161317	0.0422868	0.999649	-1.3174
ENSMUSG00000060636	Rpl35a	57808	-0.161229	0.0665611	0.999649	-0.191382
ENSMUSG00000097496	Gm26653		-0.161202	0.085859	0.999649	-0.902145
ENSMUSG00000043059	Zfp513	101023	-0.161198	0.0617069	0.999649	-0.189314
ENSMUSG00000029819	Npy	109648	-0.161019	0.0975348	0.999649	-0.19997															T	T	T
ENSMUSG00000097954	Gm4217		-0.161015	0.130132	0.999649	-0.638577
ENSMUSG00000036560	Lgi4	243914	-0.160956	0.125554	0.999649	-0.215689
ENSMUSG00000053647	Gper1	76854	-0.160925	0.1813	0.999649	-0.304925
ENSMUSG00000035878	Hykk	235386	-0.160856	0.129847	0.999649	-0.219299
ENSMUSG00000042115	Klhdc8a	213417	-0.160797	0.106751	0.999649	-0.208591																T
ENSMUSG00000041025	Iffo2	212632	-0.160791	0.0962993	0.999649	-0.200897
ENSMUSG00000025969	Nrp2	18187	-0.160755	0.0750232	0.999649	-0.192694
ENSMUSG00000015745	Plekho1	67220	-0.160748	0.119093	0.999649	-0.211541										T	T
ENSMUSG00000074259	Gramd2	546134	-0.160744	0.13695	0.999649	-0.221535
ENSMUSG00000074151	Nlrc5	434341	-0.160719	0.062268	0.999649	-1.09943
ENSMUSG00000024270	Slc39a6	106957	-0.16071	0.0414712	0.999649	-0.181945
ENSMUSG00000033538	Casp4	12363	-0.160678	0.0379575	0.999649	-1.43722
ENSMUSG00000098851	Mir6353		-0.160635	0.0882959	0.999649	-0.879271
ENSMUSG00000048776	Pthlh	19227	-0.160471	0.17314	0.999649	-0.417464
ENSMUSG00000111633	Gm39377		-0.160376	0.107185	0.999649	-0.746248
ENSMUSG00000118524	AL683809.1		-0.160343	0.0807398	0.999649	-0.920253
ENSMUSG00000022528	Hes1	15205	-0.160216	0.170579	0.999649	-0.26279
ENSMUSG00000042594	Sh2b3	16923	-0.160179	0.0373618	0.999649	-0.182441
ENSMUSG00000048758	Rpl29	19944	-0.15995	0.0178388	0.999649	-0.174751
ENSMUSG00000082210	Gm14382		-0.159881	0.152202	0.999649	-0.514461
ENSMUSG00000085241	Snhg3		-0.159677	0.183364	0.999649	-0.294542
ENSMUSG00000103887	Gm37008		-0.159648	0.180467	0.999649	-0.373083
ENSMUSG00000017466	Timp2	21858	-0.159633	0.0460758	0.999649	-0.18241
ENSMUSG00000079550	Mpp4	227157	-0.159629	0.185671	0.999649	-0.309787
ENSMUSG00000024913	Lrp5	16973	-0.159614	0.149412	0.999649	-0.228619
ENSMUSG00000022895	Ets2	23872	-0.159599	0.0980546	0.999649	-0.199405
ENSMUSG00000027803	Wwtr1	97064	-0.159551	0.158925	0.999649	-0.238165							T	T
ENSMUSG00000093862	Gm5117		-0.159547	0.160718	0.999649	-0.472264
ENSMUSG00000078442	Ccdc105	70976	-0.159476	0.0641572	0.999649	-1.11546
ENSMUSG00000076006	Mir376c		-0.159471	0.184335	0.999649	-0.364897
ENSMUSG00000018585	Atox1	11927	-0.159402	0.103269	0.999649	-0.199762
ENSMUSG00000026411	Tmem9	66241	-0.159216	0.0492446	0.999649	-0.180325
ENSMUSG00000009076	Zmat5	67178	-0.159207	0.0885913	0.999649	-0.188397
ENSMUSG00000030447	Cyfip1	20430	-0.159202	0.039522	0.999649	-0.18008
ENSMUSG00000028367	Txn1	22166	-0.159174	0.0287011	0.999649	-0.175632
ENSMUSG00000072258	Taf1a	21339	-0.159162	0.0536055	0.999649	-0.18823
ENSMUSG00000002329	Mdp1	67881	-0.15913	0.0360208	0.999649	-0.17517
ENSMUSG00000073468	Sft2d1	106489	-0.159118	0.13904	0.999649	-0.219349
ENSMUSG00000042761	Mrap2	244958	-0.159081	0.14966	0.999649	-0.225911															T	T	T
ENSMUSG00000015672	Mrpl32	75398	-0.159013	0.112921	0.999649	-0.204493
ENSMUSG00000074570	Cass4	320664	-0.158944	0.105263	0.999649	-0.7657											T
ENSMUSG00000022261	Sdc2	15529	-0.158878	0.0330398	0.999649	-0.177934
ENSMUSG00000091172	Gm17120		-0.158831	0.0290567	0.999649	-1.78284
ENSMUSG00000103004	2900002M20Rik		-0.158772	0.0810272	0.999649	-0.194289
ENSMUSG00000053318	Slamf8	74748	-0.158727	0.0377892	0.999649	-1.46934										T	T	T
ENSMUSG00000029530	Ccr9	12769	-0.158723	0.041838	0.999649	-1.39891
ENSMUSG00000021186	Fbln5	23876	-0.15855	0.176459	0.999649	-0.409356								T
ENSMUSG00000032419	Tbx18	76365	-0.158543	0.187337	0.999649	-0.33346
ENSMUSG00000025161	Slc16a3	80879	-0.15851	0.188798	0.999649	-0.330903
ENSMUSG00000090863	A530084C06Rik		-0.15847	0.166393	0.999649	-0.463541
ENSMUSG00000106798	Gm43275		-0.158416	0.169405	0.999649	-0.246764
ENSMUSG00000029245	Epha5	13839	-0.158339	0.117239	0.999649	-0.204904
ENSMUSG00000088299	Gm26414		-0.158328	0.136458	0.999649	-0.640636
ENSMUSG00000075602	Ly6a	110454	-0.158319	0.149215	0.999649	-0.21968
ENSMUSG00000078179	Rnf148	71300	-0.158263	0.189457	0.999649	-0.313715
ENSMUSG00000049288	Lix1l	280411	-0.158238	0.130594	0.999649	-0.208947
ENSMUSG00000113679	Gm10432		-0.158215	0.17907	0.999649	-0.259199
ENSMUSG00000031552	Adam18	13524	-0.158197	0.183057	0.999649	-0.3834
ENSMUSG00000024725	Ostf1	20409	-0.158192	0.141213	0.999649	-0.214731
ENSMUSG00000110658	Gm45857		-0.158067	0.00475266	0.774568	-4.53952
ENSMUSG00000030236	Slco1b2	28253	-0.157906	0.0437454	0.999649	-1.3869
ENSMUSG00000044201	Cdc25c	12532	-0.157872	0.156483	0.999649	-0.500902
ENSMUSG00000052376	4921508M14Rik		-0.15778	0.113939	0.999649	-0.722353
ENSMUSG00000050064	Zfp697	242109	-0.157761	0.127541	0.999649	-0.208118
ENSMUSG00000098859	Gm27389		-0.157629	0.0687753	0.999649	-1.10566
ENSMUSG00000112515	Gm4928		-0.157517	0.153384	0.999649	-0.548601
ENSMUSG00000043157	Arl11	219144	-0.157514	0.023713	0.999649	-1.88879										T	T	T
ENSMUSG00000028874	Fgr	14191	-0.157492	0.00439663	0.772521	-4.9125										T	T
ENSMUSG00000117250	Gm49871		-0.157467	0.133057	0.999649	-0.627692
ENSMUSG00000096346	Gm22887		-0.157438	0.122736	0.999649	-0.653027
ENSMUSG00000092074	Dynlt1a	100310872	-0.157427	0.190695	0.999649	-0.287583
ENSMUSG00000022180	Slc7a8	50934	-0.157271	0.109443	0.999649	-0.198635
ENSMUSG00000105504	Gbp5	229898	-0.157265	0.178902	0.999649	-0.41278
ENSMUSG00000005373	Mlxipl	58805	-0.157226	0.182194	0.999649	-0.254059										T	T
ENSMUSG00000005804	Bloc1s6	18457	-0.157141	0.0282463	0.999649	-0.171956
ENSMUSG00000032564	Cpne4	74020	-0.157111	0.175431	0.999649	-0.434976																T
ENSMUSG00000065273	Gm25128		-0.156902	0.145315	0.999649	-0.554918
ENSMUSG00000041841	Rpl37	67281	-0.156887	0.0689635	0.999649	-0.184314
ENSMUSG00000001281	Itgb7	16421	-0.156842	0.136132	0.999649	-0.598164																		T	T
ENSMUSG00000021025	Nfkbia	18035	-0.156735	0.170396	0.999649	-0.236629
ENSMUSG00000105708	Gm36070		-0.15656	0.14376	0.999649	-0.584164
ENSMUSG00000111360	Gm38642		-0.156452	0.192164	0.999649	-0.269551
ENSMUSG00000109157	Gm44829		-0.156431	0.160814	0.999649	-0.230904
ENSMUSG00000029994	Anxa4	11746	-0.15643	0.189937	0.999649	-0.363931
ENSMUSG00000030792	Dkkl1	50722	-0.156326	0.188975	0.999649	-0.373276
ENSMUSG00000035778	Ggta1	14594	-0.156324	0.193887	0.999649	-1.00885
ENSMUSG00000112266	Gm48843		-0.156292	0.0717889	0.999649	-1.06831
ENSMUSG00000089711	Gm16240		-0.15625	0.144713	0.999649	-0.547503
ENSMUSG00000044827	Tlr1	21897	-0.156101	0.0533848	0.999649	-1.24261										T	T
ENSMUSG00000052681	Rap1b	215449	-0.155908	0.0537203	0.999649	-0.177429
ENSMUSG00000040298	Btbd16	330660	-0.15585	0.169112	0.999649	-0.479612
ENSMUSG00000081829	Gm15460		-0.155783	0.046688	0.999649	-1.37771
ENSMUSG00000001918	Slc1a5	20514	-0.155691	0.177629	0.999649	-0.431563
ENSMUSG00000075010	AW112010		-0.155688	0.0725381	0.999649	-1.04359
ENSMUSG00000074506	Gm10705	100042355	-0.155667	0.173241	0.999649	-0.227693
ENSMUSG00000092083	Kcnb2	98741	-0.155657	0.170907	0.999649	-0.233891																T
ENSMUSG00000029757	Dync1i1	13426	-0.155606	0.117869	0.999649	-0.198907															T	T
ENSMUSG00000028164	Manba	110173	-0.155574	0.10063	0.999649	-0.189746
ENSMUSG00000091191	Gm17334		-0.15547	0.127121	0.999649	-0.674979
ENSMUSG00000033249	Hsf4	26386	-0.155393	0.16097	0.999649	-0.22467								T
ENSMUSG00000024644	Cndp2	66054	-0.155382	0.0670944	0.999649	-0.179218											T
ENSMUSG00000115587	Gm29697		-0.155363	0.00571417	0.810332	-4.2666
ENSMUSG00000003824	Syce2	71846	-0.155363	0.187177	0.999649	-0.40205
ENSMUSG00000021281	Tnfaip2	21928	-0.155357	0.103312	0.999649	-2.42445										T	T	T
ENSMUSG00000093910	Zfp853	330230	-0.155285	0.152213	0.999649	-0.215287
ENSMUSG00000034098	Fstl5	213262	-0.155282	0.166867	0.999649	-0.229954
ENSMUSG00000103013	Gm37503		-0.155281	0.0404767	0.999649	-1.47674
ENSMUSG00000040093	Bmf	171543	-0.155268	0.194826	0.999649	-0.348353
ENSMUSG00000031839	Hsbp1	68196	-0.155248	0.0102889	0.982054	-0.166199
ENSMUSG00000103770	Pcdha9	192161	-0.155221	0.130356	0.999649	-0.200125
ENSMUSG00000028179	Cth	107869	-0.155139	0.196788	0.999649	-0.334955
ENSMUSG00000113491	Gm19221		-0.154981	0.146102	0.999649	-0.587448
ENSMUSG00000020689	Itgb3	16416	-0.154868	0.176028	0.999649	-0.2356
ENSMUSG00000035237	Lcat	16816	-0.154803	0.177061	0.999649	-0.24185					T	T
ENSMUSG00000018995	Nars2	244141	-0.154744	0.0877198	0.999649	-0.187068
ENSMUSG00000105485	Gm42447		-0.15473	0.130231	0.999649	-0.201967
ENSMUSG00000107966	Gm44001		-0.154673	0.115059	0.999649	-0.198378
ENSMUSG00000020357	Flt4	14257	-0.154667	0.199716	0.999649	-0.324853							T	T	T
ENSMUSG00000102715	Gm6209		-0.154591	0.140414	0.999649	-0.61612
ENSMUSG00000066406	Akap13	75547	-0.154393	0.0561467	0.999649	-0.176785
ENSMUSG00000054850	Smim10l2a	320237	-0.154389	0.167132	0.999649	-0.2232
ENSMUSG00000093815	Gm26444		-0.154379	0.0964056	0.999649	-0.900437
ENSMUSG00000000594	Gm2a	14667	-0.154344	0.088095	0.999649	-0.184972
ENSMUSG00000001763	Tspan33	232670	-0.154285	0.0972222	0.999649	-0.188705											T
ENSMUSG00000107436	Gm44416		-0.154265	0.199252	0.999649	-0.278896
ENSMUSG00000022773	Ypel1	106369	-0.154263	0.101215	0.999649	-0.190709
ENSMUSG00000067860	Zic3	22773	-0.154223	0.200642	0.999649	-0.301381							T	T
ENSMUSG00000096841	Gm25596		-0.154214	0.196082	0.999649	-0.278473
ENSMUSG00000114467	Gm48430		-0.153992	0.0301243	0.999649	-1.79364
ENSMUSG00000086526	Gm12762		-0.153927	0.0630386	0.999649	-1.19164
ENSMUSG00000024331	Dsc2	13506	-0.153922	0.199903	0.999649	-0.344834
ENSMUSG00000063275	Hacd1	30963	-0.153916	0.102462	0.999649	-0.191945
ENSMUSG00000111929	Gm48780		-0.153897	0.201488	0.999649	-0.30278
ENSMUSG00000115355	4930445E18Rik		-0.153847	0.014441	0.999649	-2.62342
ENSMUSG00000000386	Mx1		-0.153825	0.0782035	0.999649	-1.01317
ENSMUSG00000073489	Ifi204	15951	-0.153798	0.0401631	0.999649	-2.63175
ENSMUSG00000025588	Nat1	17960	-0.153791	0.193406	0.999649	-0.393812
ENSMUSG00000032231	Anxa2	12306	-0.153736	0.138332	0.999649	-0.631748							T	T
ENSMUSG00000040552	C3ar1	12267	-0.153711	0.184228	0.999649	-1.66915										T	T
ENSMUSG00000078965	Gm12033		-0.153685	0.202623	0.999649	-0.312903
ENSMUSG00000021319	Sfrp4	20379	-0.153643	0.20283	0.999649	-0.305603
ENSMUSG00000027398	Il1b	16176	-0.153599	0.0257394	0.999649	-1.91231										T	T	T
ENSMUSG00000036106	Prr5	109270	-0.153592	0.173408	0.999649	-0.236576
ENSMUSG00000108024	Gm43912		-0.153505	0.185353	0.999649	-0.399329
ENSMUSG00000020781	Tsen54	76265	-0.153379	0.145476	0.999649	-0.200611
ENSMUSG00000087366	Junos		-0.153353	0.173444	0.999649	-0.230608
ENSMUSG00000065822	Snord15a		-0.15334	0.201711	0.999649	-0.279284
ENSMUSG00000106856	Gm43761		-0.153336	0.0901396	0.999649	-0.90942
ENSMUSG00000066258	Trim12a	76681	-0.153332	0.203195	0.999649	-0.289184				T	T	T
ENSMUSG00000040649	Rimklb	108653	-0.153317	0.0792152	0.999649	-0.181516
ENSMUSG00000007891	Ctsd	13033	-0.153204	0.118164	0.999649	-0.793748										T	T
ENSMUSG00000089929	Bcl2a1b	12045	-0.153191	0.0383113	0.999649	-1.52407										T	T	T
ENSMUSG00000087128	Gm12655		-0.153156	0.200262	0.999649	-0.361491
ENSMUSG00000108108	Gm44270		-0.153156	0.198347	0.999649	-0.359168
ENSMUSG00000093132	Gm25993		-0.15315	0.0531206	0.999649	-1.32575
ENSMUSG00000109852	Gm45360		-0.153094	0.20446	0.999649	-0.309469
ENSMUSG00000088990	Gm22767		-0.153079	0.171733	0.999649	-0.482507
ENSMUSG00000022094	Slc39a14	213053	-0.153015	0.110379	0.999649	-0.189116
ENSMUSG00000089405	Gm24876		-0.15293	0.136388	0.999649	-0.678506
ENSMUSG00000020806	Rhbdf2	217344	-0.152919	0.203688	0.999649	-0.31986
ENSMUSG00000027397	Slc20a1	20515	-0.152736	0.0755161	0.999649	-0.179543
ENSMUSG00000039617	Gm7488		-0.152736	0.0400329	0.999649	-1.54441
ENSMUSG00000078765	U2af1l4	233073	-0.152707	0.205083	0.999649	-0.309413
ENSMUSG00000074800	Gm4149		-0.152674	0.182129	0.999649	-0.439201
ENSMUSG00000029101	Rgs12	71729	-0.152646	0.186463	0.999649	-0.237042
ENSMUSG00000009621	Vav2	22325	-0.15258	0.146608	0.999649	-0.20401
ENSMUSG00000050777	Tmem37	170706	-0.152558	0.054635	0.999649	-1.29293
ENSMUSG00000084106	Gm6136		-0.152521	0.184224	0.999649	-0.230852
ENSMUSG00000032501	Trib1	211770	-0.152485	0.1958	0.999649	-0.250985
ENSMUSG00000105549	Gm43540		-0.152339	0.0457759	0.999649	-1.42393
ENSMUSG00000030865	Chp2	70261	-0.152275	0.196048	0.999649	-0.402064
ENSMUSG00000102466	Gm38200		-0.15227	0.169399	0.999649	-0.214978
ENSMUSG00000074627	Mroh8	629499	-0.152253	0.187447	0.999649	-0.443233
ENSMUSG00000031521	Aga	11593	-0.152208	0.195302	0.999649	-0.243384
ENSMUSG00000006494	Pdk1	228026	-0.152206	0.0892792	0.999649	-0.18296
ENSMUSG00000073753	Gm10571		-0.15218	0.140907	0.999649	-0.640309
ENSMUSG00000043068	Fam89a	69627	-0.152138	0.124123	0.999649	-0.730406
ENSMUSG00000031015	Swap70	20947	-0.152135	0.104441	0.999649	-0.18671
ENSMUSG00000065219	Snord32a		-0.152083	0.194414	0.999649	-0.398882
ENSMUSG00000007379	Dennd2c	329727	-0.152058	0.170782	0.999649	-0.507368
ENSMUSG00000030966	Trim21	20821	-0.151941	0.203677	0.999649	-0.263315
ENSMUSG00000085148	Mir22hg		-0.151759	0.185072	0.999649	-0.225105
ENSMUSG00000059900	Tmem40	94346	-0.151723	0.208457	0.999649	-0.292984
ENSMUSG00000006342	Susd2	71733	-0.151697	0.190351	0.999649	-0.237907
ENSMUSG00000023249	Parp3	235587	-0.151681	0.192938	0.999649	-0.405289
ENSMUSG00000112239	Gm17823		-0.151594	0.184827	0.999649	-0.232095
ENSMUSG00000043004	Gng2	14702	-0.151586	0.185359	0.999649	-0.230212																T
ENSMUSG00000028859	Csf3r	12986	-0.151562	0.208985	0.999649	-0.892703										T	T
ENSMUSG00000002068	Ccne1	12447	-0.15156	0.206667	0.999649	-0.272705
ENSMUSG00000110528	Gm1943		-0.151523	0.0356894	0.999649	-1.67096
ENSMUSG00000014778	Fhod1	234686	-0.151441	0.208861	0.999649	-0.286596											T
ENSMUSG00000098923	Tmem185b	226351	-0.151429	0.128897	0.999649	-0.188626
ENSMUSG00000024529	Lox	16948	-0.151406	0.0257761	0.999649	-1.94321		T	T
ENSMUSG00000106087	Gm43609		-0.151401	0.199787	0.999649	-0.384308
ENSMUSG00000063600	Egfem1	75740	-0.151195	0.156489	0.999649	-0.204808
ENSMUSG00000039982	Dtx4	207521	-0.151193	0.130589	0.999649	-0.193231											T
ENSMUSG00000079677	Fdx2	68165	-0.151141	0.19184	0.999649	-0.419962
ENSMUSG00000110509	Gm45772		-0.151136	0.081176	0.999649	-0.985645
ENSMUSG00000032562	Gnai2	14678	-0.151122	0.101873	0.999649	-0.183823
ENSMUSG00000037940	Inpp4b	234515	-0.151103	0.126452	0.999649	-0.191765
ENSMUSG00000003411	Rab3b	69908	-0.15107	0.115915	0.999649	-0.187695																T
ENSMUSG00000020644	Id2	15902	-0.150998	0.0968196	0.999649	-0.181663											T
ENSMUSG00000026896	Ifih1	71586	-0.150939	0.148639	0.999649	-0.195784
ENSMUSG00000044770	Scml4	268297	-0.150938	0.210667	0.999649	-0.309841
ENSMUSG00000020650	Bcap29	12033	-0.150779	0.050676	0.999649	-0.169876
ENSMUSG00000034993	Vat1	26949	-0.150754	0.0724076	0.999649	-0.174053
ENSMUSG00000005320	Fgfr4	14186	-0.15074	0.0942877	0.999649	-0.921384
ENSMUSG00000001588	Acap1	216859	-0.150704	0.0187937	0.999649	-2.30988
ENSMUSG00000110156	Gm42067		-0.150681	0.204612	0.999649	-0.372785
ENSMUSG00000043099	Hic1	15248	-0.15067	0.211312	0.999649	-0.299759							T	T
ENSMUSG00000030905	Crym	12971	-0.150623	0.203547	0.999649	-0.252689
ENSMUSG00000074802	Gas2l3	237436	-0.150612	0.211605	0.999649	-0.288993
ENSMUSG00000021948	Prkcd	18753	-0.150598	0.205568	0.999649	-0.361575
ENSMUSG00000110062	B430319F04Rik		-0.150488	0.165431	0.999649	-0.546953
ENSMUSG00000031974	Abcb10	56199	-0.150456	0.0287846	0.999649	-0.166604
ENSMUSG00000115248	Gm49037		-0.150448	0.209076	0.999649	-0.354987
ENSMUSG00000103522	9430087J23Rik		-0.150214	0.194204	0.999649	-0.234713
ENSMUSG00000081999	Gm13461		-0.150207	0.208463	0.999649	-0.256918
ENSMUSG00000034009	Rxfp1	381489	-0.150196	0.211245	0.999649	-0.330941															T	T
ENSMUSG00000102359	Gm38351		-0.150195	0.0212928	0.999649	-2.20445
ENSMUSG00000040732	Erg	13876	-0.150143	0.19555	0.999649	-0.241243							T	T	T
ENSMUSG00000076430	Hus1b	210554	-0.150134	0.206133	0.999649	-0.391124
ENSMUSG00000020434	4921536K21Rik	67430	-0.150097	0.19935	0.999649	-0.369791
ENSMUSG00000059182	Skap2	54353	-0.150069	0.167104	0.999649	-0.207516
ENSMUSG00000118423	AC154328.1		-0.150053	0.211936	0.999649	-0.268256
ENSMUSG00000040528	Milr1	380732	-0.150051	0.0207083	0.999649	-2.16186
ENSMUSG00000020241	Col6a2	12834	-0.150036	0.186088	0.999649	-0.22319																T
ENSMUSG00000042942	Greb1l	381157	-0.149983	0.212818	0.999649	-0.321142
ENSMUSG00000105502	Gm42536		-0.149969	0.0904822	0.999649	-0.996564
ENSMUSG00000000058	Cav2	12390	-0.149959	0.115205	0.999649	-0.184589
ENSMUSG00000057322	Rpl38	67671	-0.149907	0.0426924	0.999649	-0.166083
ENSMUSG00000054893	Zfp667	384763	-0.149723	0.0886516	0.999649	-0.179777
ENSMUSG00000021733	Slc4a7	218756	-0.149676	0.0469306	0.999649	-0.16871
ENSMUSG00000042272	Sestd1	228071	-0.149665	0.0853153	0.999649	-0.176597
ENSMUSG00000029410	Ppef2	19023	-0.149609	0.213722	0.999649	-0.326896
ENSMUSG00000025102	3110040N11Rik	67290	-0.149592	0.16005	0.999649	-0.20469
ENSMUSG00000069372	Ctxn3	629147	-0.14951	0.205979	0.999649	-0.405789
ENSMUSG00000025511	Tspan4	64540	-0.149387	0.208314	0.999649	-0.356853
ENSMUSG00000049134	Nrap	18175	-0.14936	0.210522	0.999649	-0.258258
ENSMUSG00000107720	Gm43946		-0.149345	0.168521	0.999649	-0.557325
ENSMUSG00000049751	Rpl36al	66483	-0.149344	0.177736	0.999649	-0.205506
ENSMUSG00000008999	Bmp7	12162	-0.149326	0.213558	0.999649	-0.274784
ENSMUSG00000109032	Gm7972	666190	-0.149326	0.206597	0.999649	-0.255102
ENSMUSG00000028860	Sytl1	269589	-0.14924	0.0739703	0.999649	-1.12838																T
ENSMUSG00000048924	Ccdc125	76041	-0.149206	0.11033	0.999649	-0.824809							T	T
ENSMUSG00000117579	Gm50023		-0.14918	0.216273	0.999649	-0.299419
ENSMUSG00000063626	Unc5d	210801	-0.149111	0.202973	0.999649	-0.240232																T
ENSMUSG00000065145	Vaultrc5		-0.14903	0.18956	0.999649	-0.450237
ENSMUSG00000064387	Snora73a		-0.148938	0.202983	0.999649	-0.23892
ENSMUSG00000065353	Snora73b		-0.148923	0.205369	0.999649	-0.242477
ENSMUSG00000034825	Nrip3	78593	-0.148882	0.174378	0.999649	-0.210107																T
ENSMUSG00000054428	Atpif1	11983	-0.148867	0.0583249	0.999649	-0.169384
ENSMUSG00000022217	Emc9	85308	-0.148849	0.0555379	0.999649	-0.170745
ENSMUSG00000105753	Gm43847		-0.148818	0.187126	0.999649	-0.221037
ENSMUSG00000097039	Pvt1		-0.1488	0.0510225	0.999649	-0.166692
ENSMUSG00000039313	Minar1	209743	-0.148781	0.193141	0.999649	-0.222554
ENSMUSG00000036854	Hspb6	243912	-0.148689	0.21428	0.999649	-0.336736
ENSMUSG00000032330	Cox7a2	12866	-0.148662	0.0587144	0.999649	-0.168362
ENSMUSG00000017009	Sdc4	20971	-0.14866	0.21783	0.999649	-0.301827
ENSMUSG00000045201	Lrrc3b	218763	-0.148585	0.180546	0.999649	-0.210275															T	T	T
ENSMUSG00000056824	Zfp663	381405	-0.148552	0.0660476	0.999649	-1.21444
ENSMUSG00000104784	Gm42984		-0.148489	0.178391	0.999649	-0.212056
ENSMUSG00000079654	Prrt4	101359	-0.148343	0.218867	0.999649	-0.297804
ENSMUSG00000106831	Ube2n-ps1		-0.148305	0.1126	0.999649	-0.182403
ENSMUSG00000026433	Rab29	226422	-0.148217	0.210293	0.999649	-0.365731
ENSMUSG00000011171	Vipr2	22355	-0.148207	0.130443	0.999649	-0.731803		T	T
ENSMUSG00000000673	Haao	107766	-0.148113	0.0745939	0.999649	-1.10984										T	T
ENSMUSG00000079884	Gm10698		-0.148102	0.208081	0.999649	-0.371378
ENSMUSG00000068037	Mas1	17171	-0.148077	0.215144	0.999649	-0.256893
ENSMUSG00000043279	Trim56	384309	-0.148051	0.209691	0.999649	-0.245078
ENSMUSG00000045509	Gpr150	238725	-0.148042	0.206541	0.999649	-0.388558
ENSMUSG00000115783	Bc1		-0.14802	0.15033	0.999649	-0.194522
ENSMUSG00000104286	Gm37457		-0.147988	0.0716741	0.999649	-1.17272
ENSMUSG00000105136	8030487O14Rik		-0.14798	0.219995	0.999649	-0.290995
ENSMUSG00000033429	Mcee	73724	-0.14797	0.0686553	0.999649	-0.17208
ENSMUSG00000062210	Tnfaip8	106869	-0.147967	0.20671	0.999649	-0.388425
ENSMUSG00000087435	Gm16323		-0.147882	0.214856	0.999649	-0.252069
ENSMUSG00000111945	Gm19169		-0.147806	0.0864575	0.999649	-1.0083
ENSMUSG00000059089	Fcgr4	246256	-0.147804	0.0145841	0.999649	-2.72778											T
ENSMUSG00000104010	Gm37366		-0.147794	0.220138	0.999649	-0.314137
ENSMUSG00000098557	Kctd12	239217	-0.147779	0.150096	0.999649	-0.193625
ENSMUSG00000055489	Ano5	233246	-0.147747	0.21142	0.999649	-0.362266
ENSMUSG00000097725	4930593A02Rik		-0.147719	0.168191	0.999649	-0.555741
ENSMUSG00000118340	Gm50301		-0.147561	0.193081	0.999649	-0.432118
ENSMUSG00000072677	Sox5it		-0.14749	0.158982	0.999649	-0.600074
ENSMUSG00000027452	Acss1	68738	-0.147488	0.104038	0.999649	-0.176434
ENSMUSG00000000305	Cdh4	12561	-0.14748	0.196277	0.999649	-0.222366																T
ENSMUSG00000112308	Gm48512		-0.14729	0.201829	0.999649	-0.399546
ENSMUSG00000105553	Gm42514		-0.147273	0.1876	0.999649	-0.491564
ENSMUSG00000090061	Nwd2	319807	-0.147246	0.220778	0.999649	-0.320477
ENSMUSG00000103818	Gm38009		-0.147233	0.211318	0.999649	-0.238514
ENSMUSG00000031149	Praf2	54637	-0.147228	0.0699233	0.999649	-0.16832
ENSMUSG00000107225	Gm43637		-0.147106	0.203039	0.999649	-0.231656
ENSMUSG00000031246	Sh3bgrl	56726	-0.147062	0.0268171	0.999649	-0.159713
ENSMUSG00000083327	Vcp-rs		-0.147045	0.134077	0.999649	-0.182057
ENSMUSG00000022323	Rida	15473	-0.147032	0.200476	0.999649	-0.224922
ENSMUSG00000056738	A730036I17Rik		-0.146936	0.199727	0.999649	-0.429145
ENSMUSG00000101006	Gm28299		-0.146918	0.187272	0.999649	-0.210907
ENSMUSG00000103601	Gm18150		-0.146876	0.222058	0.999649	-0.317679
ENSMUSG00000073155	1810058I24Rik		-0.14686	0.156331	0.999649	-0.198055
ENSMUSG00000022125	Cln5	211286	-0.146846	0.15018	0.999649	-0.190972
ENSMUSG00000064262	Gimap8	243374	-0.146791	0.219393	0.999649	-0.345363							T	T	T
ENSMUSG00000015133	Lrrk1	233328	-0.146764	0.223771	0.999649	-0.294993
ENSMUSG00000095115	Itpripl2	319622	-0.146704	0.222677	0.999649	-0.271454
ENSMUSG00000001288	Rarg	19411	-0.146662	0.0880069	0.999649	-0.171389
ENSMUSG00000020432	Tcn2	21452	-0.146644	0.199816	0.999649	-0.221673
ENSMUSG00000026676	Ccdc3	74186	-0.146626	0.199146	0.999649	-0.218869
ENSMUSG00000116093	Gm3888		-0.146529	0.0815226	0.999649	-1.03519
ENSMUSG00000027639	Samhd1	56045	-0.146487	0.124783	0.999649	-0.182308
ENSMUSG00000050335	Lgals3	16854	-0.146429	0.0584394	0.999649	-3.01283										T	T
ENSMUSG00000020717	Pecam1	18613	-0.146418	0.155148	0.999649	-0.194501							T	T
ENSMUSG00000073436	Eme2	193838	-0.146408	0.0957683	0.999649	-0.170913
ENSMUSG00000028480	Glipr2	384009	-0.146359	0.199358	0.999649	-0.431813
ENSMUSG00000113328	Gm47260		-0.146339	0.0450197	0.999649	-0.158142
ENSMUSG00000088901	Mir1943		-0.146329	0.126723	0.999649	-0.779537
ENSMUSG00000082711	Gm12987		-0.146309	0.220865	0.999649	-0.348436
ENSMUSG00000034701	Neurod1	18012	-0.146307	0.210438	0.999649	-0.394752															T	T
ENSMUSG00000081752	Sms-ps		-0.146232	0.225148	0.999649	-0.31502
ENSMUSG00000028128	F3	14066	-0.146188	0.176685	0.999649	-0.202004
ENSMUSG00000005360	Slc1a3	20512	-0.146171	0.147741	0.999649	-0.188892
ENSMUSG00000025163	Cd7	12516	-0.146136	0.175148	0.999649	-0.54473											T
ENSMUSG00000059554	Ccdc28a	215814	-0.146062	0.0776449	0.999649	-0.168768
ENSMUSG00000042351	Grap2	17444	-0.146036	0.113735	0.999649	-0.818649
ENSMUSG00000044709	Gemin7	69731	-0.145885	0.060814	0.999649	-0.163313
ENSMUSG00000038451	Spsb2	14794	-0.145871	0.213921	0.999649	-0.365974
ENSMUSG00000002147	Stat6	20852	-0.145763	0.172323	0.999649	-0.197102
ENSMUSG00000087635	Gm13414		-0.145737	0.157552	0.999649	-0.620388
ENSMUSG00000020325	Fstl3	83554	-0.145708	0.222286	0.999649	-0.336076
ENSMUSG00000022468	Endou	19011	-0.145668	0.0873777	0.999649	-1.00559								T
ENSMUSG00000000295	Hddc2	69692	-0.145653	0.153491	0.999649	-0.181844
ENSMUSG00000026163	Sphkap	77629	-0.14563	0.200037	0.999649	-0.218057																T
ENSMUSG00000039385	Cdh6	12563	-0.145617	0.105665	0.999649	-0.173888
ENSMUSG00000052117	D630039A03Rik	242484	-0.145577	0.098087	0.999649	-0.966242
ENSMUSG00000002379	Ndufa11	69875	-0.145549	0.022872	0.999649	-0.156205
ENSMUSG00000036931	Nfkbid	243910	-0.145511	0.225638	0.999649	-0.325008										T	T	T
ENSMUSG00000109461	Gm44848		-0.145497	0.224573	0.999649	-0.340585
ENSMUSG00000100867	Gm18981		-0.145416	0.220804	0.999649	-0.245198
ENSMUSG00000056025	Clca3a1	12722	-0.145409	0.0512883	0.999649	-1.44807
ENSMUSG00000082484	Gm16177		-0.145405	0.227541	0.999649	-0.309169
ENSMUSG00000022421	Nptxr	73340	-0.145293	0.227464	0.999649	-0.311359																T
ENSMUSG00000027583	Zbtb46	72147	-0.14524	0.165091	0.999649	-0.192387
ENSMUSG00000043336	Filip1l	78749	-0.145199	0.227788	0.999649	-0.276221
ENSMUSG00000051000	Fam160a1	229488	-0.145136	0.200827	0.999649	-0.212071
ENSMUSG00000084240	Gm15383		-0.145098	0.222385	0.999649	-0.341545
ENSMUSG00000032401	Lctl	235435	-0.145092	0.182958	0.999649	-0.518433
ENSMUSG00000049922	Slc35c1	228368	-0.14502	0.120035	0.999649	-0.176531
ENSMUSG00000109379	Gm44550		-0.14498	0.161663	0.999649	-0.183821
ENSMUSG00000032297	Celf6	76183	-0.144896	0.125126	0.999649	-0.177472															T	T	T
ENSMUSG00000058492	Scp2-ps2		-0.14477	0.219475	0.999649	-0.38937
ENSMUSG00000031167	Rbm3	19652	-0.144746	0.053894	0.999649	-0.162294
ENSMUSG00000105700	Gm42772		-0.144706	0.192271	0.999649	-0.207642
ENSMUSG00000078144	Capns2	69543	-0.144675	0.20683	0.999649	-0.418926
ENSMUSG00000112843	Gm46224		-0.144633	0.071647	0.999649	-1.18285
ENSMUSG00000105818	Gm43256		-0.144615	0.175892	0.999649	-0.192804
ENSMUSG00000099868	Gm28792		-0.144413	0.216163	0.999649	-0.389796
ENSMUSG00000028007	Snx7	76561	-0.144357	0.132199	0.999649	-0.178825
ENSMUSG00000116811	Gm16385		-0.14434	0.231487	0.999649	-0.291847
ENSMUSG00000095635	Gm22951		-0.144271	0.0636552	0.999649	-1.26446
ENSMUSG00000050312	Nsun3	106338	-0.144176	0.0703535	0.999649	-0.163551
ENSMUSG00000086859	Snhg20		-0.144153	0.136493	0.999649	-0.177907
ENSMUSG00000099398	Ms4a14	383435	-0.144152	0.00654072	0.850968	-5.11158
ENSMUSG00000062939	Stat4	20849	-0.144067	0.098949	0.999649	-0.931098
ENSMUSG00000087737	Gm24647		-0.143978	0.101124	0.999649	-0.949869
ENSMUSG00000022658	Tagln3	56370	-0.143901	0.107811	0.999649	-0.171995
ENSMUSG00000026463	Atp2b4	381290	-0.143893	0.167404	0.999649	-0.191349
ENSMUSG00000103123	Gm37390		-0.143832	0.189372	0.999649	-0.483654
ENSMUSG00000023186	Vwa5a	67776	-0.143681	0.217772	0.999649	-0.228029																T
ENSMUSG00000000301	Pemt	18618	-0.143669	0.206378	0.999649	-0.416723
ENSMUSG00000024854	Pold4	69745	-0.143667	0.158426	0.999649	-0.179801
ENSMUSG00000065583	Mir218-2		-0.143647	0.116284	0.999649	-0.854406
ENSMUSG00000111442	Gm48334		-0.143613	0.206035	0.999649	-0.208641
ENSMUSG00000061119	Prcp	72461	-0.143586	0.177763	0.999649	-0.190728
ENSMUSG00000030536	Iqgap1	29875	-0.143566	0.0612448	0.999649	-0.162062								T
ENSMUSG00000075266	Cenpw	66311	-0.14352	0.233799	0.999649	-0.298093
ENSMUSG00000093674	Rpl41	67945	-0.143449	0.035567	0.999649	-0.156239
ENSMUSG00000028247	Coq3	230027	-0.143441	0.125813	0.999649	-0.177197
ENSMUSG00000101172	Gm28535		-0.143418	0.0838723	0.999649	-1.07152
ENSMUSG00000028780	Sema3c	20348	-0.143319	0.201059	0.999649	-0.207757
ENSMUSG00000039457	Ppl	19041	-0.143296	0.163825	0.999649	-0.600224
ENSMUSG00000110516	Gm45758		-0.143148	0.031368	0.999649	-1.95355
ENSMUSG00000037408	Cnnm4	94220	-0.143142	0.156786	0.999649	-0.185231
ENSMUSG00000113621	2900060N12Rik		-0.143123	0.168233	0.999649	-0.189245
ENSMUSG00000108042	B130021K23Rik		-0.143122	0.204255	0.999649	-0.210672
ENSMUSG00000022837	Iqcb1	320299	-0.143087	0.0270287	0.999649	-0.155529
ENSMUSG00000073758	Sh3d21	66938	-0.14303	0.224747	0.999649	-0.372289
ENSMUSG00000036040	Adamtsl2	77794	-0.143016	0.234029	0.999649	-0.310736							T	T
ENSMUSG00000059291	Rpl11	67025	-0.142927	0.082537	0.999649	-0.163744
ENSMUSG00000091947	6530401F13Rik		-0.142908	0.185373	0.999649	-0.517795
ENSMUSG00000110162	Gm45356		-0.142832	0.16754	0.999649	-0.582576
ENSMUSG00000001751	Naglu	27419	-0.142787	0.225659	0.999649	-0.230727											T
ENSMUSG00000030505	Prmt3	71974	-0.142774	0.0453087	0.999649	-0.156907
ENSMUSG00000103220	Gm37728		-0.142772	0.113564	0.999649	-0.168485
ENSMUSG00000060090	Rp2	19889	-0.142766	0.154803	0.999649	-0.18212
ENSMUSG00000074136	4930513N10Rik		-0.142739	0.154645	0.999649	-0.640228
ENSMUSG00000017774	Myo1c	17913	-0.142728	0.124841	0.999649	-0.172816
ENSMUSG00000036461	Elf1	13709	-0.142702	0.202825	0.999649	-0.208005
ENSMUSG00000097032	4930539J05Rik		-0.142698	0.206428	0.999649	-0.209046
ENSMUSG00000105006	Gm9484		-0.142687	0.226842	0.999649	-0.329635
ENSMUSG00000004508	Gab2	14389	-0.142646	0.0513467	0.999649	-0.158848
ENSMUSG00000029482	Aacs	78894	-0.142643	0.0806121	0.999649	-0.163882
ENSMUSG00000095362	Gm14325	329575	-0.142627	0.17284	0.999649	-0.191736
ENSMUSG00000026156	B3gat2	280645	-0.14262	0.235144	0.999649	-0.260494
ENSMUSG00000031627	Irf2	16363	-0.142548	0.04047	0.999649	-0.158518
ENSMUSG00000036218	Pdzrn4	239618	-0.142491	0.134348	0.999649	-0.174878
ENSMUSG00000042759	Apobr	171504	-0.142457	0.131537	0.999649	-0.752187											T
ENSMUSG00000021242	Npc2	67963	-0.142438	0.219837	0.999649	-0.223137
ENSMUSG00000112880	Gm20337		-0.142428	0.0264898	0.999649	-2.11859
ENSMUSG00000043510	Hscb	100900	-0.1424	0.233652	0.999649	-0.249235
ENSMUSG00000026627	Pacc1	66950	-0.142296	0.0820585	0.999649	-0.163454
ENSMUSG00000111229	Gm39323		-0.142281	0.140594	0.999649	-0.742179
ENSMUSG00000113423	Gm3791		-0.142236	0.238113	0.999649	-0.302962
ENSMUSG00000097194	9330175E14Rik		-0.142171	0.0178345	0.999649	-2.62012
ENSMUSG00000021750	Fam107a	268709	-0.142158	0.116333	0.999649	-0.171065				T	T	T
ENSMUSG00000106914	Gm42854		-0.142121	0.229371	0.999649	-0.346311
ENSMUSG00000037833	Sh2d4b	328381	-0.142116	0.193072	0.999649	-0.197499
ENSMUSG00000108542	Gm44834		-0.142033	0.160561	0.999649	-0.627439
ENSMUSG00000035407	Kank4	242553	-0.14203	0.21921	0.999649	-0.217359							T	T
ENSMUSG00000117294	Gm49839		-0.142	0.229466	0.999649	-0.343448
ENSMUSG00000088226	Gm22596		-0.141944	0.195984	0.999649	-0.469305
ENSMUSG00000038301	Snx10	71982	-0.141925	0.15615	0.999649	-0.18178
ENSMUSG00000094392	Gm3788		-0.141832	0.212901	0.999649	-0.433134
ENSMUSG00000116398	Gm5216		-0.141776	0.167501	0.999649	-0.558245
ENSMUSG00000088456	Gm26372		-0.141753	0.111679	0.999649	-0.862985
ENSMUSG00000021139	Gm20498	105940408	-0.141682	0.222023	0.999649	-0.225604
ENSMUSG00000061878	Sphk1	20698	-0.141627	0.173158	0.999649	-0.596836										T	T
ENSMUSG00000113902	Ndufb1-ps		-0.141623	0.115065	0.999649	-0.169831
ENSMUSG00000112640	Gm32687	102635315	-0.141597	0.230765	0.999649	-0.355499
ENSMUSG00000048007	Timm8a1	30058	-0.141591	0.21888	0.999649	-0.393503
ENSMUSG00000064798	n-R5s193		-0.141533	0.240509	0.999649	-0.273544
ENSMUSG00000003955	Fam162a	70186	-0.14146	0.0798313	0.999649	-0.164123
ENSMUSG00000042312	S100a13	20196	-0.141398	0.215208	0.999649	-0.212879
ENSMUSG00000034226	Rhov	228543	-0.141331	0.226772	0.999649	-0.220614															T	T
ENSMUSG00000067224	Gm3695		-0.141303	0.226516	0.999649	-0.222849
ENSMUSG00000112368	Gm49376		-0.141283	0.236531	0.999649	-0.339791
ENSMUSG00000022847	Thpo	21832	-0.141276	0.235178	0.999649	-0.237924
ENSMUSG00000080877	Rpl22-ps1		-0.141232	0.212361	0.999649	-0.425844
ENSMUSG00000031097	Tnni2	21953	-0.141226	0.0523046	0.999649	-1.47165										T	T	T
ENSMUSG00000111345	Gm48562		-0.141161	0.231934	0.999649	-0.2378
ENSMUSG00000082185	Gm12428		-0.141087	0.187771	0.999649	-0.529469
ENSMUSG00000086158	Ccpg1os	546143	-0.141087	0.206624	0.999649	-0.210314
ENSMUSG00000034023	Fancd2	211651	-0.141073	0.129766	0.999649	-0.169379
ENSMUSG00000026514	Cnih3	72978	-0.141041	0.241251	0.999649	-0.303333
ENSMUSG00000064090	Vrk2	69922	-0.140965	0.226997	0.999649	-0.225976											T
ENSMUSG00000031465	Angpt2	11601	-0.140963	0.11576	0.999649	-0.873558							T	T
ENSMUSG00000019235	Rps6kl1	238323	-0.140963	0.177186	0.999649	-0.186908
ENSMUSG00000115340	Gm48965		-0.140945	0.238874	0.999649	-0.255695
ENSMUSG00000117792	4930588A03Rik		-0.140843	0.237343	0.999649	-0.237406
ENSMUSG00000021194	Chga	12652	-0.140826	0.150546	0.999649	-0.177729
ENSMUSG00000108232	Gm43916		-0.140726	0.0267649	0.999649	-2.20723
ENSMUSG00000097006	9530082P21Rik		-0.14071	0.228957	0.999649	-0.220199
ENSMUSG00000110458	Gm21769		-0.140704	0.21414	0.999649	-0.200003
ENSMUSG00000026525	Opn3	13603	-0.140695	0.192869	0.999649	-0.50695
ENSMUSG00000045140	Pigw	70325	-0.140662	0.229259	0.999649	-0.237453
ENSMUSG00000047654	Tssk6	83984	-0.140648	0.0818664	0.999649	-1.13814
ENSMUSG00000052769	Gm9889		-0.140629	0.180822	0.999649	-0.572178
ENSMUSG00000025743	Sdc3	20970	-0.140615	0.0150666	0.999649	-0.149987
ENSMUSG00000032609	Klhdc8b	78267	-0.140595	0.104694	0.999649	-0.159249
ENSMUSG00000117604	Gm33228		-0.140569	0.234467	0.999649	-0.234743
ENSMUSG00000064141	Zfp69	381549	-0.140469	0.242351	0.999649	-0.253381								T
ENSMUSG00000026014	Raph1	77300	-0.140397	0.189238	0.999649	-0.191822
ENSMUSG00000016520	Lnx2	140887	-0.140397	0.195393	0.999649	-0.191179								T
ENSMUSG00000060131	Atp8b4	241633	-0.140395	0.0310242	0.999649	-2.0008
ENSMUSG00000028597	Gpx7	67305	-0.140305	0.244816	0.999649	-0.269554
ENSMUSG00000102533	Gm37226		-0.140276	0.170904	0.999649	-0.182429
ENSMUSG00000099021	Rn7s1		-0.14026	0.106603	0.999649	-0.165559
ENSMUSG00000044320	1700001O22Rik	73598	-0.140232	0.230578	0.999649	-0.226898
ENSMUSG00000027947	Il6ra	16194	-0.140188	0.244721	0.999649	-0.265853										T	T
ENSMUSG00000053141	Ptprt	19281	-0.140147	0.200721	0.999649	-0.197477
ENSMUSG00000030553	Pgpep1l	78444	-0.140146	0.146124	0.999649	-0.691798
ENSMUSG00000002731	Prkra	23992	-0.140122	0.118881	0.999649	-0.167625
ENSMUSG00000056718	Gm13199		-0.140084	0.193868	0.999649	-0.488912
ENSMUSG00000087636	Gm4660		-0.140048	0.113691	0.999649	-0.874253
ENSMUSG00000105717	Gm43465		-0.1399	0.13754	0.999649	-0.772154
ENSMUSG00000093007	Mir15a		-0.139874	0.12052	0.999649	-0.811821
ENSMUSG00000049555	Tmie	20776	-0.139846	0.246265	0.999649	-0.266751
ENSMUSG00000031278	Acsl4	50790	-0.139826	0.121575	0.999649	-0.167914
ENSMUSG00000034382	AI661453	224833	-0.139793	0.218747	0.999649	-0.422568
ENSMUSG00000025950	Idh1	15926	-0.139696	0.0853493	0.999649	-0.160542
ENSMUSG00000032338	Hcn4	330953	-0.139682	0.246879	0.999649	-0.290035															T	T	T
ENSMUSG00000034059	Ypel4	241525	-0.139646	0.140891	0.999649	-0.172511
ENSMUSG00000089125	Gm26403		-0.139637	0.211193	0.999649	-0.45069
ENSMUSG00000025933	Tmem14a	75712	-0.139527	0.130994	0.999649	-0.17016
ENSMUSG00000031576	Kcnu1	16532	-0.139515	0.232684	0.999649	-0.218466
ENSMUSG00000029298	Gbp9	236573	-0.139406	0.237254	0.999649	-0.22632							T	T
ENSMUSG00000010095	Slc3a2	17254	-0.139399	0.0595734	0.999649	-0.155001
ENSMUSG00000033906	Zdhhc15	108672	-0.139264	0.18048	0.999649	-0.183412
ENSMUSG00000105287	Gm43577		-0.139215	0.243533	0.999649	-0.334846
ENSMUSG00000025232	Hexa	15211	-0.139209	0.192525	0.999649	-0.189028										T	T
ENSMUSG00000022376	Adcy8	11514	-0.139191	0.211122	0.999649	-0.202597
ENSMUSG00000073565	Prr16	71373	-0.139189	0.181036	0.999649	-0.1865
ENSMUSG00000101438	Gm19412		-0.139064	0.24076	0.999649	-0.318986
ENSMUSG00000039058	Ak5	229949	-0.138941	0.213814	0.999649	-0.201791
ENSMUSG00000079356	Mettl4-ps1		-0.138832	0.074406	0.999649	-1.2278
ENSMUSG00000099899	Gm28784		-0.138768	0.0425006	0.999649	-1.73424
ENSMUSG00000046949	Nqo2	18105	-0.138751	0.183099	0.999649	-0.187033
ENSMUSG00000103914	Gm38073		-0.13874	0.231608	0.999649	-0.21716
ENSMUSG00000022788	Fgd4	224014	-0.138688	0.0802473	0.999649	-0.158124
ENSMUSG00000065509	Mir421		-0.138683	0.241559	0.999649	-0.345541
ENSMUSG00000116842	Gm49588		-0.13868	0.230546	0.999649	-0.378381
ENSMUSG00000002266	Zim1	22776	-0.138651	0.216922	0.999649	-0.205655
ENSMUSG00000022820	Ndufb4	68194	-0.138629	0.089695	0.999649	-0.156719
ENSMUSG00000071661	Zbtb3	75291	-0.138628	0.208511	0.999649	-0.202614
ENSMUSG00000110279	Gm45552		-0.138627	0.213499	0.999649	-0.194205
ENSMUSG00000089996	Tmsb15b2	100034363	-0.138617	0.193878	0.999649	-0.512878
ENSMUSG00000106153	Gm43677		-0.138605	0.214181	0.999649	-0.439966
ENSMUSG00000004221	Ikbkg	16151	-0.138599	0.0228481	0.999649	-0.14748
ENSMUSG00000109209	Gm45104		-0.138589	0.147529	0.999649	-0.692498
ENSMUSG00000045594	Glb1	12091	-0.138569	0.170415	0.999649	-0.175528
ENSMUSG00000082953	Gm13217		-0.138555	0.0472364	0.999649	-1.6543
ENSMUSG00000104103	Gm9517		-0.138534	0.222786	0.999649	-0.21012
ENSMUSG00000103321	4933403L11Rik		-0.138486	0.192904	0.999649	-0.546318
ENSMUSG00000115148	Gm49125		-0.13842	0.126887	0.999649	-0.16655
ENSMUSG00000110341	Gm45424		-0.138409	0.189775	0.999649	-0.508603
ENSMUSG00000027287	Snap23	20619	-0.138349	0.130922	0.999649	-0.167716
ENSMUSG00000043110	Lrrn4	320974	-0.13828	0.164196	0.999649	-0.635136
ENSMUSG00000094002	Gm9866		-0.138258	0.191129	0.999649	-0.186854
ENSMUSG00000098340	Gm27253		-0.138255	0.232577	0.999649	-0.367516
ENSMUSG00000048281	Dleu7	239133	-0.138198	0.249708	0.999649	-0.241256
ENSMUSG00000111934	Gm48123		-0.138122	0.117459	0.999649	-0.899669
ENSMUSG00000031377	Bmx	12169	-0.138048	0.238908	0.999649	-0.369978							T	T
ENSMUSG00000037984	Neurod6	11922	-0.138019	0.226445	0.999649	-0.208097																T
ENSMUSG00000105408	Gm7285		-0.137947	0.251794	0.999649	-0.291707
ENSMUSG00000036502	Tmem255a	245386	-0.137923	0.231723	0.999649	-0.213959
ENSMUSG00000028270	Gbp2	14469	-0.137905	0.168897	0.999649	-0.625183								T
ENSMUSG00000087579	Hectd2os		-0.1379	0.231464	0.999649	-0.417
ENSMUSG00000041453	Rpl21	19933	-0.137875	0.0806257	0.999649	-0.156415
ENSMUSG00000028965	Tnfrsf9	21942	-0.137861	0.159705	0.999649	-0.659835
ENSMUSG00000020251	Glt8d2	74782	-0.13783	0.250878	0.999649	-0.25235
ENSMUSG00000039164	Naif1	71254	-0.137797	0.215586	0.999649	-0.194645
ENSMUSG00000039179	Tekt5	70426	-0.137769	0.218056	0.999649	-0.205347
ENSMUSG00000061013	Mkx	210719	-0.137733	0.247186	0.999649	-0.236285
ENSMUSG00000066442	Mthfs	107885	-0.137701	0.246532	0.999649	-0.233853
ENSMUSG00000035585	Tsen34	66078	-0.137697	0.0474422	0.999649	-0.149487
ENSMUSG00000066026	Dhrs3	20148	-0.137686	0.248395	0.999649	-0.236422
ENSMUSG00000105516	Gm36823		-0.137661	0.213127	0.999649	-0.454918
ENSMUSG00000025993	Slc40a1	53945	-0.137658	0.147071	0.999649	-0.173116
ENSMUSG00000096005	Gm24863		-0.137626	0.167673	0.999649	-0.653198
ENSMUSG00000010307	Tmem86a	67893	-0.137563	0.238238	0.999649	-0.214892
ENSMUSG00000097333	Zfp87	170763	-0.137551	0.052522	0.999649	-0.151886
ENSMUSG00000028039	Efna3	13638	-0.137471	0.164314	0.999649	-0.175488															T	T
ENSMUSG00000032300	1700017B05Rik	74211	-0.13747	0.201757	0.999649	-0.188281											T
ENSMUSG00000038843	Gcnt1	14537	-0.137382	0.233567	0.999649	-0.390822											T
ENSMUSG00000115326	Gm35019		-0.137375	0.0976821	0.999649	-1.01093
ENSMUSG00000115023	Gm48967		-0.137368	0.24366	0.999649	-0.362751
ENSMUSG00000078853	Igtp	16145	-0.137352	0.237971	0.999649	-0.368588
ENSMUSG00000100691	2010320M18Rik		-0.137348	0.190923	0.999649	-0.176463
ENSMUSG00000042622	Maff	17133	-0.137333	0.202648	0.999649	-0.517797
ENSMUSG00000050211	Pla2g4e	329502	-0.137313	0.25473	0.999649	-0.262083																T
ENSMUSG00000031364	Grpr	14829	-0.137304	0.212501	0.999649	-0.453564
ENSMUSG00000103442	Pcdha1	116731	-0.137246	0.246044	0.999649	-0.332128
ENSMUSG00000100632	9430060I03Rik		-0.137213	0.225408	0.999649	-0.42595
ENSMUSG00000025352	Gdf11	14561	-0.137141	0.213385	0.999649	-0.19528
ENSMUSG00000091881	Gm17146		-0.137112	0.255726	0.999649	-0.279377
ENSMUSG00000002944	Cd36	12491	-0.137098	0.0399203	0.999649	-1.81392
ENSMUSG00000038855	Itpkb	320404	-0.137042	0.188937	0.999649	-0.18247
ENSMUSG00000113303	4930423D22Rik		-0.137035	0.204855	0.999649	-0.47703
ENSMUSG00000042626	Shc1	20416	-0.137007	0.223994	0.999649	-0.199762
ENSMUSG00000110588	Gm45774		-0.13697	0.167386	0.999649	-0.64922
ENSMUSG00000001983	Taco1	70207	-0.136964	0.100093	0.999649	-0.157758
ENSMUSG00000044456	Rin3	217835	-0.136948	0.256035	0.999649	-0.259577
ENSMUSG00000020585	Laptm4a	17775	-0.13687	0.0502378	0.999649	-0.150239
ENSMUSG00000031639	Tlr3	142980	-0.136836	0.208728	0.999649	-0.187227
ENSMUSG00000104661	Gm42768		-0.136761	0.223607	0.999649	-0.198565
ENSMUSG00000050010	Shisa3	330096	-0.136751	0.150714	0.999649	-0.0844543
ENSMUSG00000097311	Gm26871		-0.136747	0.193889	0.999649	-0.183341
ENSMUSG00000038812	Trmt112	67674	-0.136639	0.166281	0.999649	-0.172773
ENSMUSG00000026482	Rgl1	19731	-0.136594	0.0598471	0.999649	-0.151928
ENSMUSG00000000562	Adora3	11542	-0.136578	0.0974301	0.999649	-1.04985										T	T
ENSMUSG00000087381	Gm16008		-0.136522	0.203114	0.999649	-0.188788
ENSMUSG00000079260	Tmppe	100504715	-0.136514	0.175594	0.999649	-0.179941
ENSMUSG00000048483	Zdhhc22	238331	-0.136459	0.231679	0.999649	-0.205787
ENSMUSG00000073684	Faap20	67513	-0.136429	0.181059	0.999649	-0.1761
ENSMUSG00000074771	Ankef1	319196	-0.136422	0.251287	0.999649	-0.231687
ENSMUSG00000088278	Gm23121		-0.136414	0.112617	0.999649	-0.941569
ENSMUSG00000104591	Gm43145		-0.136408	0.258084	0.999649	-0.261864
ENSMUSG00000049676	Catsperg1	320225	-0.136363	0.244039	0.999649	-0.374023
ENSMUSG00000021376	Tpmt	22017	-0.136353	0.211796	0.999649	-0.192645
ENSMUSG00000058571	Gpc6	23888	-0.136282	0.209748	0.999649	-0.193165
ENSMUSG00000030103	Bhlhe40	20893	-0.13626	0.234975	0.999649	-0.208509								T
ENSMUSG00000118133	Gm6978		-0.136252	0.0903939	0.999649	-1.10857
ENSMUSG00000008845	Cd163	93671	-0.136248	0.193909	0.999649	-0.560577										T	T
ENSMUSG00000034438	Gbp8	76074	-0.136212	0.0400805	0.999649	-1.83681							T	T
ENSMUSG00000022479	Vdr	22337	-0.136198	0.0621737	0.999649	-1.40166
ENSMUSG00000028617	Lrrc42	77809	-0.136172	0.0987117	0.999649	-0.157317																		T	T
ENSMUSG00000042638	Gucy2c	14917	-0.136095	0.0248974	0.999649	-2.40084
ENSMUSG00000098128	Gm3693		-0.136072	0.251411	0.999649	-0.328528
ENSMUSG00000118087	4833438C02Rik		-0.136012	0.257259	0.999649	-0.238765
ENSMUSG00000025937	Lactb2	212442	-0.135992	0.0608787	0.999649	-0.152836
ENSMUSG00000055409	Nell1	338352	-0.135987	0.257209	0.999649	-0.247718
ENSMUSG00000054474	Thnsl2	232078	-0.13598	0.252601	0.999649	-0.236647
ENSMUSG00000041548	Hspb8	80888	-0.135819	0.260084	0.999649	-0.262252
[truncated: 53,422 more rows]

## Sheet: Sorted_MyelinatingOligos
gene	gene_name	entrez_id	bcas_gw2580_vs_bca.l2fc	bcas_gw2580_vs_bca.pval	bcas_gw2580_vs_bca.padj	bcas_gw2580_vs_bca.raw_l2fc	mouse_myelinating_oligodendrocyte_3_times	mouse_myelinating_oligodendrocyte_top100
ENSMUSG00000050063	Klk6	19144	-0.236287	0.0472972	0.999649	-0.562837	T	T
ENSMUSG00000068105	Tnfrsf13c	72049	-0.202202	0.0445223	0.999649	-0.931952		T
ENSMUSG00000014776	Nol3	78688	-0.105949	0.308153	0.999649	-0.138588	T	T
ENSMUSG00000073633	Fbxo36	66153	-0.0928597	0.440635	0.999649	-0.171575		T
ENSMUSG00000022548	Apod	11815	-0.0803189	0.500514	0.999649	-0.189741	T	T
ENSMUSG00000036545	Adamts2	216725	-0.0788294	0.459391	0.999649	-0.108406		T
ENSMUSG00000025739	Gng13	64337	-0.0570929	0.601549	0.999649	-0.0758241	T	T
ENSMUSG00000011148	Adssl1	11565	-0.0496274	0.633823	0.999649	-0.0648745	T	T
ENSMUSG00000045094	Arhgef37	328967	-0.0456911	0.687318	0.999649	-0.0635742		T
ENSMUSG00000021798	Ldb3	24131	-0.0391409	0.722368	0.999649	-0.0556892		T
ENSMUSG00000022044	Stmn4	56471	-0.0331997	0.710708	0.999649	-0.0396293		T
ENSMUSG00000015850	Adamtsl4	229595	-0.0321889	0.788714	0.999649	-0.0706787	T	T
ENSMUSG00000042448	Hoxd1	15429	-0.0296058	0.68444	0.999649	-0.289438		T
ENSMUSG00000047591	Mafa	378435	-0.0290418	0.801852	0.999649	-0.0741504		T
ENSMUSG00000025790	Slco3a1	108116	-0.0114394	0.898784	0.999649	-0.0146512	T	T
ENSMUSG00000026435	Slc45a3	212980	-0.0111444	0.926394	0.999649	-0.0274856	T	T
ENSMUSG00000050860	Phospho1	237928	-0.0106412	0.924932	0.999649	-0.0171131	T	T
ENSMUSG00000036644	Tbc1d9b	76795	-0.0101415	0.873926	0.999649	-0.0110275	T	T
ENSMUSG00000060284	Sp7	170574	-0.00941053	0.935328	0.999649	-0.0253362	T	T
ENSMUSG00000039316	Rftn1	76438	-0.00777794	0.941287	0.999649	-0.010633		T
ENSMUSG00000035637	Grhpr	76238	-0.0043807	0.962454	0.999649	-0.011263		T
ENSMUSG00000017002	Slpi	20568	-0.00266461	0.971932	0.999649	-0.0248775		T
ENSMUSG00000028756	Pink1	68943	0.00191913	0.971904	0.999649	0.00178421		T
ENSMUSG00000022090	Pdlim2	213019	0.00763098	0.948523	0.999649	0.0136138	T	T
ENSMUSG00000058669	Nkx2-9	18094	0.0116715	0.913588	0.999649	0.0437814	T	T
ENSMUSG00000032380	Dapk2	13143	0.0124054	0.917943	0.999649	0.0265996		T
ENSMUSG00000032554	Trf	22041	0.0127382	0.915914	0.999649	0.0253734		T
ENSMUSG00000034839	Larp6	67557	0.0132443	0.884993	0.999649	0.0155389		T
ENSMUSG00000020331	Hcn2	15166	0.0133817	0.866846	0.999649	0.0151767	T	T
ENSMUSG00000050578	Mmp13	17386	0.0205967	0.514506	0.999649	-1.54552		T
ENSMUSG00000008734	Gprc5b	64297	0.0233923	0.832253	0.999649	0.0333074		T
ENSMUSG00000005125	Ndrg1	17988	0.0288397	0.811027	0.999649	0.0563802	T	T
ENSMUSG00000056413	Adap1	231821	0.0298274	0.596165	0.999649	0.0313579		T
ENSMUSG00000020774	Aspa	11484	0.0331812	0.783033	0.999649	0.0698073	T	T
ENSMUSG00000026879	Gsn	227753	0.0345435	0.767198	0.999649	0.05509	T	T
ENSMUSG00000074657	Kif5a	16572	0.0349743	0.719942	0.999649	0.0440313		T
ENSMUSG00000024866	Acy3	71670	0.03883	0.745707	0.999649	0.0980767	T	T
ENSMUSG00000037419	Endod1	71946	0.0440827	0.656494	0.999649	0.0560695		T
ENSMUSG00000049044	Rapgef4	56508	0.0442036	0.635919	0.999649	0.0540977		T
ENSMUSG00000029381	Shroom3	27428	0.0462471	0.698607	0.999649	0.0820784		T
ENSMUSG00000060843	Ctnna3	216033	0.0499256	0.678043	0.999649	0.108253		T
ENSMUSG00000032060	Cryab	12955	0.0587386	0.625983	0.999649	0.123219		T
ENSMUSG00000040759	Cmtm5	67272	0.0622301	0.584966	0.999649	0.0933866		T
ENSMUSG00000045667	Smtnl2	276829	0.0624345	0.60481	0.999649	0.115752		T
ENSMUSG00000027375	Mal	17153	0.0668976	0.57804	0.999649	0.145383	T	T
ENSMUSG00000014846	Tppp3	67971	0.0675643	0.565926	0.999649	0.110487	T	T
ENSMUSG00000032841	Prr5l	72446	0.0696203	0.555266	0.999649	0.115296	T	T
ENSMUSG00000037578	Pkd2l1	329064	0.0714834	0.532458	0.999649	0.207574		T
ENSMUSG00000026028	Trak2	70827	0.0723187	0.37843	0.999649	0.0834595		T
ENSMUSG00000032118	Fez1	235180	0.0733988	0.384805	0.999649	0.0855438		T
ENSMUSG00000023805	Synj2	20975	0.07834	0.308317	0.999649	0.088392		T
ENSMUSG00000091735	Gpr62	436090	0.0798999	0.501263	0.999649	0.136068		T
ENSMUSG00000020604	Arsg	74008	0.0818337	0.482384	0.999649	0.129675		T
ENSMUSG00000076439	Mog	17441	0.082991	0.491472	0.999649	0.163286	T	T
ENSMUSG00000047797	Gjb1	14618	0.0840442	0.483645	0.999649	0.152349	T	T
ENSMUSG00000038375	Trp53inp2	68728	0.084967	0.412133	0.999649	0.112381	T	T
ENSMUSG00000048782	Insc	233752	0.0888797	0.455161	0.999649	0.212939		T
ENSMUSG00000074892	B3galt5	93961	0.0889602	0.436809	0.999649	0.134892		T
ENSMUSG00000046337	Fam178b	381337	0.0909852	0.250506	0.999649	0.749501		T
ENSMUSG00000041607	Mbp	17196	0.0952862	0.429577	0.999649	0.194149	T	T
ENSMUSG00000051022	Hs3st1	15476	0.0956908	0.395584	0.999649	0.141082		T
ENSMUSG00000081534	Slc48a1	67739	0.0974739	0.310347	0.999649	0.121493		T
ENSMUSG00000053024	Cntn2	21367	0.103474	0.34163	0.999649	0.1445		T
ENSMUSG00000030701	Plekhb1	27276	0.104383	0.386376	0.999649	0.199097		T
ENSMUSG00000044447	Dock5	68813	0.121171	0.315024	0.999649	0.249447		T
ENSMUSG00000063445	Nmral1	67824	0.121278	0.30183	0.999649	0.196975	T	T
ENSMUSG00000011256	Adam19	11492	0.121515	0.122865	0.999649	0.138297		T
ENSMUSG00000063594	Gng8	14709	0.126438	0.283395	0.999649	0.31885		T
ENSMUSG00000004894	Hapln2	73940	0.135401	0.245649	0.999649	0.215471	T	T
ENSMUSG00000020758	Itgb4	192897	0.144796	0.219128	0.999649	0.238256	T	T
ENSMUSG00000075289	Carns1	107239	0.146026	0.209427	0.999649	0.230729		T
ENSMUSG00000026255	Efhd1	98363	0.14908	0.196831	0.999649	0.231058	T	T
ENSMUSG00000028542	Slc6a9	14664	0.149316	0.17739	0.999649	0.21355		T
ENSMUSG00000055945	Prr18	320111	0.151207	0.195587	0.999649	0.242023	T	T
ENSMUSG00000030994	D7Ertd443e	71007	0.153037	0.18995	0.999649	0.24425	T	T
ENSMUSG00000030769	Slc5a11	233836	0.178654	0.111633	0.999649	0.559142	T	T
ENSMUSG00000020732	Rab37	58222	0.215686	0.0624654	0.999649	0.317933	T	T
ENSMUSG00000037679	Inf2	70435	0.224936	0.0176957	0.999649	0.277979	T	T
ENSMUSG00000041377	Ninj2	29862	0.240261	0.0463485	0.999649	0.494652		T

## Sheet: Sorted_NewlyFormedOligos
gene	gene_name	entrez_id	bcas_gw2580_vs_bca.l2fc	bcas_gw2580_vs_bca.pval	bcas_gw2580_vs_bca.padj	bcas_gw2580_vs_bca.raw_l2fc	mouse_newly_formed_oligodendrocyte_3_times	mouse_newly_formed_oligodendrocyte_top100
ENSMUSG00000023341	Mx2	17858	-0.240254	0.0453647	0.999649	-0.534779		T
ENSMUSG00000060402	Chst8	68947	-0.197272	0.0963719	0.999649	-0.330899		T
ENSMUSG00000022129	Dct	13190	-0.184436	0.0750627	0.999649	-0.74952	T	T
ENSMUSG00000001281	Itgb7	16421	-0.156842	0.136132	0.999649	-0.598164	T	T
ENSMUSG00000028617	Lrrc42	77809	-0.136172	0.0987117	0.999649	-0.157317	T	T
ENSMUSG00000026657	Frmd4a	209630	-0.115013	0.0368982	0.999649	-0.121766		T
ENSMUSG00000030287	Itpr2	16439	-0.109781	0.273794	0.999649	-0.141116		T
ENSMUSG00000021835	Bmp4	12159	-0.0897301	0.454037	0.999649	-0.162219	T	T
ENSMUSG00000016356	Col20a1	73368	-0.0893267	0.452094	0.999649	-0.152586	T	T
ENSMUSG00000051615	Rap2a	76108	-0.0792193	0.324892	0.999649	-0.0907768		T
ENSMUSG00000028064	Sema4a	20351	-0.0723098	0.49181	0.999649	-0.0968801		T
ENSMUSG00000026347	Tmem163	72160	-0.0707178	0.445552	0.999649	-0.0869656		T
ENSMUSG00000063652	Slc22a21	56517	-0.0593954	0.618109	0.999649	-0.159434		T
ENSMUSG00000020828	Pld2	18806	-0.0579015	0.59081	0.999649	-0.0801786	T	T
ENSMUSG00000040533	Matn1	17180	-0.0503992	0.559725	0.999649	-0.326944	T	T
ENSMUSG00000038816	Ctnnal1	54366	-0.0483523	0.560525	0.999649	-0.0557799	T	T
ENSMUSG00000040752	Myh6	17888	-0.0476317	0.625107	0.999649	-0.225153		T
ENSMUSG00000027967	Neurog2	11924	-0.0364888	0.668206	0.999649	-0.282111	T	T
ENSMUSG00000045394	Epcam	17075	-0.0350071	0.561033	0.999649	-0.522092	T	T
ENSMUSG00000051980	Casr	12374	-0.0344828	0.748147	0.999649	-0.155487	T	T
ENSMUSG00000042306	S100a14	66166	-0.0275829	0.431356	0.999649	-1.40892	T	T
ENSMUSG00000032988	Slc16a8	57274	-0.0270088	0.49987	0.999649	-0.996489	T	T
ENSMUSG00000047751	Utf1	22286	-0.0224441	0.553438	0.999649	-0.901025		T
ENSMUSG00000005220	Corin	53419	-0.0179389	0.850343	0.999649	-0.0759802		T
ENSMUSG00000027790	Sis	69983	-0.0142493	0.851755	0.999649	-0.131513		T
ENSMUSG00000020340	Cyfip2	76884	-0.0130238	0.892814	0.999649	-0.0162886		T
ENSMUSG00000032803	Cdv3	321022	-0.0117124	0.841917	0.999649	-0.0123213		T
ENSMUSG00000055723	Rras2	66922	-0.00873188	0.921825	0.999649	-0.0125109		T
ENSMUSG00000036053	Fmnl2	71409	-0.00538473	0.949612	0.999649	-0.00656635		T
ENSMUSG00000019843	Fyn	14360	-0.00442975	0.941372	0.999649	-0.00523625	T	T
ENSMUSG00000020422	Tns3	319939	-0.00211712	0.98514	0.999649	-0.00320424	T	T
ENSMUSG00000027570	Col9a3	12841	0.00214573	0.985423	0.999649	0.00371285	T	T
ENSMUSG00000041653	Pnpla3	116939	0.00456251	0.968686	0.999649	0.00473681	T	T
ENSMUSG00000067276	Capn6	12338	0.00564159	0.962593	0.999649	0.0115477	T	T
ENSMUSG00000024597	Slc12a2	20496	0.0165548	0.884962	0.999649	0.0251295		T
ENSMUSG00000038173	Enpp6	320981	0.0235566	0.844791	0.999649	0.050503	T	T
ENSMUSG00000050761	Gp1bb	14724	0.0242845	0.760617	0.999649	0.190472	T	T
ENSMUSG00000041119	Pde9a	18585	0.0270521	0.722556	0.999649	0.0277373		T
ENSMUSG00000022483	Col2a1	12824	0.0275863	0.812382	0.999649	0.0411127	T	T
ENSMUSG00000042757	Tmem108	81907	0.0293541	0.736477	0.999649	0.0332131	T	T
ENSMUSG00000051586	Mical3	194401	0.0325719	0.458849	0.999649	0.0332636	T	T
ENSMUSG00000074004	B3gnt6	272411	0.0396108	0.66275	0.999649	0.236139		T
ENSMUSG00000057337	Chst3	53374	0.0510631	0.670809	0.999649	0.094776		T
ENSMUSG00000024395	Lims2	225341	0.054001	0.64483	0.999649	0.0866644		T
ENSMUSG00000025140	Pycr1	209027	0.0559296	0.637998	0.999649	0.153185	T	T
ENSMUSG00000026147	Col9a1	12839	0.0596592	0.60872	0.999649	0.168769	T	T
ENSMUSG00000034616	Ssh3	245857	0.061471	0.265445	0.999649	0.066653	T	T
ENSMUSG00000109336	Samd4b	233033	0.0634102	0.167323	0.999649	0.0649707		T
ENSMUSG00000036528	Ppfibp2	19024	0.066927	0.562135	0.999649	0.103793		T
ENSMUSG00000015202	Cnksr3	215748	0.0688704	0.559035	0.999649	0.113164		T
ENSMUSG00000039328	Rnf122	68867	0.0769228	0.515402	0.999649	0.191528		T
ENSMUSG00000078485	Plekhn1	231002	0.0777068	0.276575	0.999649	0.0856515		T
ENSMUSG00000043154	Ppp2r3a	235542	0.0812742	0.41124	0.999649	0.103239		T
ENSMUSG00000063531	Sema3e	20349	0.081899	0.378176	0.999649	0.0994655		T
ENSMUSG00000031385	Plxnb3	140571	0.0857062	0.477468	0.999649	0.171035		T
ENSMUSG00000028698	Pik3r3	18710	0.0857555	0.269652	0.999649	0.0978032	T	T
ENSMUSG00000002384	Bmp8b	12164	0.0860437	0.0930484	0.999649	2.11887		T
ENSMUSG00000046179	E2f8	108961	0.0935171	0.425882	0.999649	0.231639		T
ENSMUSG00000098132	Rassf10	78748	0.0989223	0.401869	0.999649	0.251685	T	T
ENSMUSG00000002007	Srpk3	56504	0.106187	0.3689	0.999649	0.175496	T	T
ENSMUSG00000018900	Slc22a5	20520	0.106352	0.198244	0.999649	0.122769		T
ENSMUSG00000026442	Nfasc	269116	0.10701	0.220502	0.999649	0.12666	T	T
ENSMUSG00000004633	Chn2	69993	0.107306	0.333105	0.999649	0.153602		T
ENSMUSG00000033740	St18	240690	0.108216	0.369727	0.999649	0.214673		T
ENSMUSG00000032268	Tmprss5	80893	0.115853	0.335928	0.999649	0.224117	T	T
ENSMUSG00000024077	Strn	268980	0.12534	0.2719	0.999649	0.189117		T
ENSMUSG00000019647	Sema6a	20358	0.126524	0.273526	0.999649	0.196499		T
ENSMUSG00000067653	Ankrd23	78321	0.133234	0.230308	0.999649	0.437192		T
ENSMUSG00000054453	Sytl5	236643	0.142082	0.14289	0.999649	0.177563		T
ENSMUSG00000017146	Brca1	12189	0.14877	0.197448	0.999649	0.228256	T	T
ENSMUSG00000038704	Aspdh	68352	0.153779	0.202427	0.999649	0.305872		T
ENSMUSG00000010021	Kif19a	286942	0.157022	0.192329	0.999649	0.333614	T	T
ENSMUSG00000050840	Cdh20	23836	0.159784	0.15353	0.999649	0.232729		T
ENSMUSG00000022766	Serpind1	15160	0.166519	0.137548	0.999649	0.524484	T	T
ENSMUSG00000027208	Fgf7	14178	0.184212	0.119075	0.999649	0.478962	T	T
ENSMUSG00000047712	Ust	338362	0.21873	0.0107878	0.992238	0.257472	T	T
ENSMUSG00000026253	Chrng	11449						T

## Sheet: Sorted_OPCs
gene	gene_name	entrez_id	bcas_gw2580_vs_bca.l2fc	bcas_gw2580_vs_bca.pval	bcas_gw2580_vs_bca.padj	bcas_gw2580_vs_bca.raw_l2fc	mouse_OPC_10_times	mouse_OPC_5_times	mouse_OPC_top100
ENSMUSG00000013584	Aldh1a2	19378	-0.245346	0.0337392	0.999649	-0.702658		T	T
ENSMUSG00000031273	Col4a6	94216	-0.216373	0.0125444	0.999649	-1.49832		T	T
ENSMUSG00000016918	Sulf1	240725	-0.198952	0.0898568	0.999649	-0.322152		T	T
ENSMUSG00000036446	Lum	17022	-0.197249	0.0390964	0.999649	-2.63045	T	T	T
ENSMUSG00000019929	Dcn	13179	-0.172597	0.140296	0.999649	-1.54216	T	T	T
ENSMUSG00000070469	Adamtsl3	269959	-0.168538	0.110629	0.999649	-0.655022		T	T
ENSMUSG00000024529	Lox	16948	-0.151406	0.0257761	0.999649	-1.94321		T	T
ENSMUSG00000011171	Vipr2	22355	-0.148207	0.130443	0.999649	-0.731803		T	T
ENSMUSG00000029334	Prkg2	19092	-0.130671	0.262633	0.999649	-0.208938		T	T
ENSMUSG00000058806	Col13a1	12817	-0.130215	0.0979892	0.999649	-1.10427		T	T
ENSMUSG00000052613	Pcdh15	11994	-0.130089	0.11839	0.999649	-0.151768		T	T
ENSMUSG00000032356	Rasgrf1	19417	-0.129404	0.243025	0.999649	-0.185513		T	T
ENSMUSG00000026043	Col3a1	12825	-0.124955	0.300339	0.999649	-2.25091		T	T
ENSMUSG00000029661	Col1a2	12843	-0.124662	0.301452	0.999649	-0.249828	T	T	T
ENSMUSG00000001506	Col1a1	12842	-0.119009	0.306314	0.999649	-0.323303		T	T
ENSMUSG00000031274	Col4a5	12830	-0.114935	0.301724	0.999649	-0.374018		T	T
ENSMUSG00000042282	Gucy2f	245650	-0.11035	0.353544	0.999649	-0.282315		T	T
ENSMUSG00000034164	Emid1	140703	-0.109584	0.344421	0.999649	-0.170622			T
ENSMUSG00000009356	Lpo	76113	-0.107478	0.28034	0.999649	-0.499241		T	T
ENSMUSG00000047259	Mc4r	17202	-0.0983388	0.271175	0.999649	-0.609483		T	T
ENSMUSG00000035431	Sstr1	20605	-0.0973952	0.417929	0.999649	-0.179335		T	T
ENSMUSG00000045658	Pid1	98496	-0.0920388	0.331982	0.999649	-0.11411			T
ENSMUSG00000029228	Lnx1	16924	-0.0918936	0.386187	0.999649	-0.123904		T	T
ENSMUSG00000030549	Rhcg	56315	-0.0818454	0.415691	0.999649	-0.376154			T
ENSMUSG00000037254	Itih2	16425	-0.076878	0.484895	0.999649	-0.246711	T	T	T
ENSMUSG00000090084	Srpx	51795	-0.0714586	0.416986	0.999649	-0.465134		T	T
ENSMUSG00000024650	Slc22a6	18399	-0.0712424	0.412494	0.999649	-0.46829	T	T	T
ENSMUSG00000045932	Ifit2	15958	-0.0637707	0.523435	0.999649	-0.0826757			T
ENSMUSG00000047420	Fam180a	208164	-0.0579119	0.416436	0.999649	-0.625489		T	T
ENSMUSG00000031253	Srpx2	68792	-0.0542272	0.652178	0.999649	-0.12019	T	T	T
ENSMUSG00000037035	Inhbb	16324	-0.0523152	0.664555	0.999649	-0.108872		T	T
ENSMUSG00000022122	Ednrb	13618	-0.0521577	0.640149	0.999649	-0.0752787		T	T
ENSMUSG00000046178	Nxph1	18231	-0.0470219	0.653085	0.999649	-0.0626245			T
ENSMUSG00000031070	Mrgprf	211577	-0.0423559	0.595581	0.999649	-0.332498	T	T	T
ENSMUSG00000032482	Cspg5	29873	-0.038345	0.496078	0.999649	-0.0406687		T	T
ENSMUSG00000064293	Cntn4	269784	-0.0366979	0.710576	0.999649	-0.0469252			T
ENSMUSG00000027577	Chrna4	11438	-0.0362342	0.737096	0.999649	-0.049991		T	T
ENSMUSG00000031595	Pdgfrl	68797	-0.0359728	0.75269	0.999649	-0.102044		T	T
ENSMUSG00000029231	Pdgfra	18595	-0.0318562	0.703728	0.999649	-0.0369948		T	T
ENSMUSG00000026994	Galnt3	14425	-0.0316563	0.791649	0.999649	-0.0742255		T	T
ENSMUSG00000046008	Pnlip	69060	-0.0299153	0.776995	0.999649	-0.115681		T	T
ENSMUSG00000030108	Slc6a13	14412	-0.0288835	0.787162	0.999649	-0.114964	T	T	T
ENSMUSG00000034612	Chst11	58250	-0.0278521	0.706546	0.999649	-0.0306604			T
ENSMUSG00000074483	Bglap	12096	-0.0275716	0.340131	0.999649	-2.32277	T	T	T
ENSMUSG00000019489	Cd70	21948	-0.021419	0.353751	0.999649	-3.54972		T	T
ENSMUSG00000001672	Marveld3	73608	-0.019905	0.814061	0.999649	-0.154852		T	T
ENSMUSG00000034837	Gnat1	14685	-0.0174682	0.462545	0.999649	-2.87903		T	T
ENSMUSG00000074489	Bglap3	12095	-0.00451062	0.887167	0.999649	-0.238561	T	T	T
ENSMUSG00000023828	Slc22a3	20519	0.000759163	0.994254	0.999649	0.00802944		T	T
ENSMUSG00000025784	Clec3b	21922	0.00394236	0.9673	0.999649	0.00851195		T	T
ENSMUSG00000028648	Ndufs5	595136	0.00763564	0.904983	0.999649	0.00967726		T	T
ENSMUSG00000039814	Xkr5	319581	0.0107649	0.874509	0.999649	0.126728		T	T
ENSMUSG00000033022	Cdo1	12583	0.0113172	0.903307	0.999649	0.016111		T	T
ENSMUSG00000039194	Rlbp1	19771	0.0132689	0.90505	0.999649	0.0184814		T	T
ENSMUSG00000031139	Mcf2	109904	0.0139383	0.907069	0.999649	0.0214847			T
ENSMUSG00000048001	Hes5	15208	0.014998	0.891958	0.999649	0.0195979		T	T
ENSMUSG00000023232	Serinc2	230779	0.0158896	0.888623	0.999649	0.0478772		T	T
ENSMUSG00000023995	Tspo2	70026	0.0180276	0.709511	0.999649	0.32746		T	T
ENSMUSG00000035580	Kcnh8	211468	0.0254792	0.815757	0.999649	0.0932555		T	T
ENSMUSG00000006574	Slc4a1	20533	0.0467408	0.573817	0.999649	0.340831		T	T
ENSMUSG00000053129	Gsx1	14842	0.0482364	0.608261	0.999649	0.245356			T
ENSMUSG00000036596	Cpz	242939	0.0499184	0.147456	0.999649	3.33528			T
ENSMUSG00000036907	C1ql2	226359	0.0505015	0.629538	0.999649	0.19094		T	T
ENSMUSG00000032911	Cspg4	121021	0.0521779	0.586158	0.999649	0.0647529		T	T
ENSMUSG00000035455	Fignl1	60530	0.0667032	0.55023	0.999649	0.221726		T	T
ENSMUSG00000017724	Etv4	18612	0.0677742	0.550734	0.999649	0.0983111		T	T
ENSMUSG00000069763	Tmem100	67888	0.0709333	0.540341	0.999649	0.112652		T	T
ENSMUSG00000020061	Mybpc1	109272	0.0725793	0.35944	0.999649	0.595238			T
ENSMUSG00000048752	Prss50	235631	0.0883445	0.28004	0.999649	0.688191			T
ENSMUSG00000038115	Ano2	243634	0.0926649	0.366681	0.999649	0.389853		T	T
ENSMUSG00000050505	Pcdh20	219257	0.0982437	0.367297	0.999649	0.135662		T	T
ENSMUSG00000027239	Mdk	17242	0.0983638	0.402603	0.999649	0.160934			T
ENSMUSG00000041498	Kif14	381293	0.11301	0.345952	0.999649	0.24834		T	T
ENSMUSG00000028369	Svep1	64817	0.150459	0.20565	0.999649	0.36308	T	T	T
ENSMUSG00000033952	Aspm	12316	0.155942	0.192788	0.999649	0.356146		T	T
ENSMUSG00000048327	Ckap2l	70466	0.1615	0.180407	0.999649	0.312818			T
ENSMUSG00000051067	Lingo3	237403	0.162192	0.169864	0.999649	0.26979		T	T
ENSMUSG00000027386	Fbln7	70370	0.171586	0.13186	0.999649	0.510295			T
ENSMUSG00000070720	Tmem200b	623230	0.177585	0.134025	0.999649	0.43498		T	T
ENSMUSG00000041064	Pif1	208084	0.180438	0.0884635	0.999649	0.672274		T	T
ENSMUSG00000047773	Ankfn1	382543	0.190098	0.110448	0.999649	0.451679			T
ENSMUSG00000035946	Gsx2	14843	0.195289	0.0579237	0.999649	0.849465		T	T
ENSMUSG00000032815	Fanca	14087	0.19911	0.0979184	0.999649	0.366576		T	T
ENSMUSG00000074486	Bglap2	12097					T	T	T

## Sheet: Sorted_Astrocytes
gene	gene_name	entrez_id	bcas_gw2580_vs_bca.l2fc	bcas_gw2580_vs_bca.pval	bcas_gw2580_vs_bca.padj	bcas_gw2580_vs_bca.raw_l2fc	mouse_astrocytes_10_times	mouse_astrocytes_5_times	mouse_astrocytes_top100
ENSMUSG00000047361	Gm973	381260	0.0790748	0.501037	0.999649	0.129238	T	T	T
ENSMUSG00000026173	Plcd4	18802	-0.093797	0.420215	0.999649	-0.148024	T	T	T
ENSMUSG00000026226	Spata3	70060	-0.00721692	0.950082	0.999649	-0.0373709	T	T	T
ENSMUSG00000090124	Ugt1a7c	394432	-0.171027	0.0426172	0.999649	-1.24196	T	T	T
ENSMUSG00000090145	Ugt1a6b	394435	-0.0534207	0.164298	0.999649	-2.5254	T	T	T
ENSMUSG00000054545	Ugt1a6a	94284	-0.019434	0.766833	0.999649	-0.25064	T	T	T
ENSMUSG00000026697	Myoc	17926	-0.1089	0.312849	0.999649	-0.405414	T	T	T
ENSMUSG00000046836	Brox	71678	0.0348353	0.598203	0.999649	0.0373841	T	T	T
ENSMUSG00000031373	Car5b	56078	-0.0686706	0.559649	0.999649	-0.170347		T	T
ENSMUSG00000068762	Gstm6	14867	-0.028599	0.811734	0.999649	-0.0465827	T	T	T
ENSMUSG00000004038	Gstm3	14864	-0.0042347	0.862172	0.999649	-0.502202	T	T	T
ENSMUSG00000040562	Gstm2	14863	0.0744185	0.432637	0.999649	0.40029	T	T	T
ENSMUSG00000058135	Gstm1	14862	0.0574867	0.57508	0.999649	0.075217	T	T	T
ENSMUSG00000028167	Bdh2	69772	0.0489168	0.603089	0.999649	0.26433		T	T
ENSMUSG00000046818	Ddit4l	73284	0.0104223	0.930448	0.999649	0.0187662	T	T	T
ENSMUSG00000052430	Bmpr1b	12167	-0.187194	0.0409646	0.999649	-0.226829	T	T	T
ENSMUSG00000028174	Rpe65	19892	0.0988059	0.351496	0.999649	0.369432	T	T	T
ENSMUSG00000029307	Dmp1	13406	0.00226774	0.984985	0.999649	0.00252756	T	T	T
ENSMUSG00000025537	Phkg1	18682	-0.0924858	0.388701	0.999649	-0.126304	T	T	T
ENSMUSG00000089694	Nat8f7	100043497	-0.0254091	0.54557	0.999649	-0.808679	T	T	T
ENSMUSG00000051262	Nat8f3	93674	0.0475086	0.655639	0.999649	0.16615	T	T	T
ENSMUSG00000079495	Nat8f6	100504710	0.0322765	0.664853	0.999649	0.312139	T	T	T
ENSMUSG00000079494	Nat8f5	69049	0.105034	0.353449	0.999649	0.326968	T	T	T
ENSMUSG00000030004	Nat8	68396	0.188568	0.10922	0.999649	0.498872	T	T	T
ENSMUSG00000033634	Nat8f2	93673	-0.0509341	0.465724	0.999649	-0.59665	T	T	T
ENSMUSG00000068299	Nat8f4	75541	0.0843226	0.471758	0.999649	0.136827	T	T	T
ENSMUSG00000057103	Nat8f1	66116	0.101448	0.380718	0.999649	0.162032	T	T	T
ENSMUSG00000004328	Hif3a	53417	0.039443	0.743447	0.999649	0.0742266		T	T
ENSMUSG00000060441	Trim5	667823	-0.221996	0.0560243	0.999649	-0.610134	T	T	T
ENSMUSG00000066258	Trim12a	76681	-0.153332	0.203195	0.999649	-0.289184	T	T	T
ENSMUSG00000057143	Trim12c	319236	-0.23001	0.0519231	0.999649	-0.57304	T	T	T
ENSMUSG00000030921	Trim30a	20128	-0.365945	0.00116602	0.4958	-1.15708	T	T	T
ENSMUSG00000057596	Trim30d	209387	-0.333845	0.00177486	0.531489	-1.28161	T	T	T
ENSMUSG00000039891	Txlnb	378431	-0.113141	0.338148	0.999649	-0.185677	T	T	T
ENSMUSG00000063428	Ddo	70503	0.142561	0.211911	0.999649	0.216802	T	T	T
ENSMUSG00000078451	Ppil6	73075	0.102048	0.362817	0.999649	0.149436	T	T	T
ENSMUSG00000048148	Nwd1	319555	0.0653704	0.346063	0.999649	0.072146	T	T	T
ENSMUSG00000042870	Tom1	21968	-0.0778169	0.418228	0.999649	-0.0955099	T	T	T
ENSMUSG00000035237	Lcat	16816	-0.154803	0.177061	0.999649	-0.24185		T	T
ENSMUSG00000031980	Agt	11606	-0.132414	0.271916	0.999649	-0.286655		T	T
ENSMUSG00000021750	Fam107a	268709	-0.142158	0.116333	0.999649	-0.171065	T	T	T
ENSMUSG00000006522	Itih3	16426	-0.235829	0.032038	0.999649	-0.329995	T	T	T
ENSMUSG00000022219	Cideb	12684	0.0856495	0.47442	0.999649	0.194312	T	T	T
ENSMUSG00000079083	Jrkl	77532	0.102196	0.172432	0.999649	0.117098	T	T	T
ENSMUSG00000079084	Ccdc82	66396	-0.0393313	0.487607	0.999649	-0.0425595	T	T	T
ENSMUSG00000032081	Apoc3	11814	-0.036238	0.392939	0.999649	-1.2172		T	T
ENSMUSG00000035202	Lars2	102436	0.0254777	0.828142	0.999649	0.0413705	T	T	T
ENSMUSG00000020467	Efemp1	216616	-0.209194	0.0791203	0.999649	-0.356302		T	T
ENSMUSG00000047759	Hs3st3a1	15478	0.14446	0.230969	0.999649	0.289061	T	T	T
ENSMUSG00000032892	Rangrf	57785	0.00684088	0.954783	0.999649	0.0158149	T	T	T
ENSMUSG00000020738	Sumo2	170930	-0.101064	0.11789	0.999649	-0.108055	T	T	T
ENSMUSG00000021318	Gli3	14634	-0.0135937	0.891833	0.999649	-0.0166319	T	T	T
ENSMUSG00000041324	Inhba	16323	0.121011	0.244911	0.999649	0.160948	T	T	T
ENSMUSG00000091387	Gcnt4	218476	0.0308673	0.771304	0.999649	0.0417399	T	T	T
ENSMUSG00000093930	Hmgcs1	208715	-0.0491812	0.571366	0.999649	-0.0580625	T	T	T
ENSMUSG00000094870	Zfp131	72465	0.0410668	0.420609	0.999649	0.0455232	T	T	T
ENSMUSG00000073079	Srp54a	24067	0.00202144	0.986582	0.999649	0.012767	T	T	T
ENSMUSG00000112449	Srp54b	665155	-0.024948	0.541452	0.999649	-0.909548	T	T	T
ENSMUSG00000079108	Srp54c	100101806	0.0517457	0.572635	0.999649	0.0631735	T	T	T
ENSMUSG00000021090	Lrrc9	78257	0.0814535	0.48805	0.999649	0.134441	T	T	T
ENSMUSG00000075427	Olfr288	545140	0.0315202	0.476933	0.999649	0.9985	T	T	T
ENSMUSG00000090129	Olfr287	634104	0.143412	0.225289	0.999649	0.231194	T	T	T
ENSMUSG00000059460	Olfr286	629524					T	T	T
ENSMUSG00000036192	Rorb	225998	-0.0180598	0.819476	0.999649	-0.0198653	T	T	T
ENSMUSG00000052942	Glis3	226075	-0.0989073	0.411798	0.999649	-0.188042	T	T	T
ENSMUSG00000024810	Il33	77125	-0.0110502	0.925595	0.999649	-0.0183559		T	T
ENSMUSG00000024899	Papss2	23972	0.0063391	0.955061	0.999649	0.0113775	T	T	T
ENSMUSG00000074896	Ifit3	15959	-0.264523	0.0277157	0.999649	-0.483173	T	T	T
ENSMUSG00000062488	Ifit3b	667370	-0.173852	0.147915	0.999649	-0.311628	T	T	T
ENSMUSG00000067279	Ppp1r3c	53412	-0.102238	0.323664	0.999649	-0.136079	T	T	T
ENSMUSG00000051412	Vamp7	20955	0.0070976	0.918675	0.999649	0.00945338	T	T	T
ENSMUSG00000079834	Tmlhe	192289	0.0260563	0.815338	0.999649	0.041466	T	T	T

## Sheet: Sorted_Microglia
gene	gene_name	entrez_id	bcas_gw2580_vs_bca.l2fc	bcas_gw2580_vs_bca.pval	bcas_gw2580_vs_bca.padj	bcas_gw2580_vs_bca.raw_l2fc	mouse_microglia_10_times	mouse_microglia_5_times	mouse_microglia_top100
ENSMUSG00000026177	Slc11a1	18173	-0.45595	0.000136621	0.328073	-1.7757	T	T	T
ENSMUSG00000053318	Slamf8	74748	-0.158727	0.0377892	0.999649	-1.46934	T	T	T
ENSMUSG00000066652	Lefty2	320202	0.109106	0.0268143	0.999649	3.56211	T	T	T
ENSMUSG00000038793	Lefty1	13590	-0.0230163	0.822703	0.999649	-0.0939219	T	T	T
ENSMUSG00000026979	Psd4	215632	-0.178552	0.137441	0.999649	-0.385221	T	T	T
ENSMUSG00000002104	Rapsn	19400	-0.00843975	0.916621	0.999649	-0.0329991	T	T	T
ENSMUSG00000027398	Il1b	16176	-0.153599	0.0257394	0.999649	-1.91231	T	T	T
ENSMUSG00000003283	Hck	15162	-0.308748	0.00411581	0.740609	-1.14512	T	T	T
ENSMUSG00000056501	Cebpb	12608	-0.185149	0.111339	0.999649	-0.28973	T	T	T
ENSMUSG00000031101	Sash3	74131	-0.301017	0.010264	0.982054	-0.78836	T	T	T
ENSMUSG00000027995	Tlr2	24088	-0.370708	0.000548275	0.36744	-2.69364	T	T	T
ENSMUSG00000028581	Laptm5	16792	-0.335688	0.00451367	0.774568	-0.843986	T	T	T
ENSMUSG00000056529	Ptafr	19204	-0.174504	0.103238	0.999649	-0.65058	T	T	T
ENSMUSG00000000682	Cd52	23833	-0.131029	0.0422631	0.999649	-1.8751	T	T	T
ENSMUSG00000036905	C1qb	12260	-0.30377	0.010406	0.984171	-1.20194	T	T	T
ENSMUSG00000036896	C1qc	12262	-0.288838	0.0137575	0.999649	-1.21912	T	T	T
ENSMUSG00000036887	C1qa	12259	-0.317302	0.00760979	0.883927	-1.42831	T	T	T
ENSMUSG00000047875	Gpr157	269604	0.00185811	0.987681	0.999649	0.00876245	T	T	T
ENSMUSG00000038204	Asb10	117590	-0.0810591	0.174963	0.999649	-1.27137	T	T	T
ENSMUSG00000029204	Rhoh	74734	-0.311758	0.00531459	0.792094	-1.00392	T	T	T
ENSMUSG00000029343	Crybb1	12960	-0.205686	0.0839069	0.999649	-0.354032	T	T	T
ENSMUSG00000054675	Tmem119	231633	-0.406351	0.000150212	0.32908	-0.556833	T	T	T
ENSMUSG00000048163	Selplg	20345	-0.304578	0.00408432	0.740609	-0.412206	T	T	T
ENSMUSG00000064267	Hvcn1	74096	-0.381882	0.000777766	0.425977	-1.16446	T	T	T
ENSMUSG00000015950	Ncf1	17969	-0.427494	0.000384262	0.342158	-0.915309	T	T	T
ENSMUSG00000093445	Lrch4	231798	0.117247	0.302906	0.999649	0.367939	T	T	T
ENSMUSG00000029771	Irf5	27056	-0.349106	0.00338508	0.730124	-0.830195	T	T	T
ENSMUSG00000029925	Tbxas1	21391	-0.26068	0.02862	0.999649	-0.61793	T	T	T
ENSMUSG00000030124	Lag3	16768	-0.196691	0.0809254	0.999649	-1.40921	T	T	T
ENSMUSG00000067714	Lpar5	381810	-0.175697	0.0511611	0.999649	-1.06474	T	T	T
ENSMUSG00000049130	C5ar1	12273	-0.267309	0.0102563	0.982054	-1.07485	T	T	T
ENSMUSG00000036931	Nfkbid	243910	-0.145511	0.225638	0.999649	-0.325008	T	T	T
ENSMUSG00000030798	Cd37	12493	-0.425299	0.000252521	0.339998	-1.17378	T	T	T
ENSMUSG00000048779	P2ry6	233571	-0.163235	0.0938159	0.999649	-0.807136	T	T	T
ENSMUSG00000030793	Pycard	66824	-0.317236	0.0040406	0.740609	-1.07439	T	T	T
ENSMUSG00000031097	Tnni2	21953	-0.141226	0.0523046	0.999649	-1.47165	T	T	T
ENSMUSG00000034792	Gna15	14676	-0.270213	0.0225016	0.999649	-0.668218	T	T	T
ENSMUSG00000049988	Lrrc25	211228	-0.103148	0.242743	0.999649	-0.652842	T	T	T
ENSMUSG00000038508	Gdf15	23886	0.0100233	0.773889	0.999649	0.487488	T	T	T
ENSMUSG00000031662	Snx20	71607	-0.258118	0.0146182	0.999649	-1.00806	T	T	T
ENSMUSG00000031903	Pla2g15	192654	-0.200516	0.0603141	0.999649	-0.272067	T	T	T
ENSMUSG00000041515	Irf8	15900	-0.282839	0.0120069	0.999649	-0.891103	T	T	T
ENSMUSG00000021822	Plau	18792	-0.220998	0.0543148	0.999649	-0.63753	T	T	T
ENSMUSG00000043157	Arl11	219144	-0.157514	0.023713	0.999649	-1.88879	T	T	T
ENSMUSG00000051212	Gpr183	321019	-0.239672	0.0222438	0.999649	-0.960362	T	T	T
ENSMUSG00000099974	Bcl2a1d	12047	-0.029808	0.32482	0.999649	-2.19555	T	T	T
ENSMUSG00000102037	Bcl2a1a	12044	-0.127353	0.025109	0.999649	-2.61947	T	T	T
ENSMUSG00000089929	Bcl2a1b	12045	-0.153191	0.0383113	0.999649	-1.52407	T	T	T
ENSMUSG00000045322	Tlr9	81897	-0.167173	0.136121	0.999649	-0.521672	T	T	T
ENSMUSG00000043953	Ccrl2	54199	-0.244788	0.0142783	0.999649	-1.15634	T	T	T
ENSMUSG00000053820	Bcl2a1c	12046					T	T	T
ENSMUSG00000020437	Myo1g	246177	-0.332089	0.00143476	0.531489	-1.38667	T	T	T
ENSMUSG00000020377	Ltc4s	17001	-0.161341	0.164554	0.999649	-0.444926	T	T	T
ENSMUSG00000020901	Pik3r5	320207	-0.126	0.296121	0.999649	-0.240583	T	T	T
ENSMUSG00000018774	Cd68	12514	-0.279475	0.0205268	0.999649	-1.43389	T	T	T
ENSMUSG00000040950	Mgl2	216864	-0.0521351	0.188395	0.999649	-2.2274	T	T	T
ENSMUSG00000000318	Clec10a	17312	0.0329575	0.630396	0.999649	0.346017	T	T	T
ENSMUSG00000020798	Spns3	77577	-0.110508	0.167442	0.999649	-0.886031	T	T	T
ENSMUSG00000009185	Ccl8	20307	-0.0152878	0.58838	0.999649	-3.28332	T	T	T
ENSMUSG00000072620	Slfn2	20556	-0.307147	0.00270189	0.672168	-1.34053	T	T	T
ENSMUSG00000078763	Slfn1	20555	0.00231251	0.931744	0.999649	-1.87152	T	T	T
ENSMUSG00000000204	Slfn4	20558	-0.0547414	0.12458	0.999649	-3.51708	T	T	T
ENSMUSG00000018986	Slfn3	20557	-0.244434	0.00719427	0.876316	-1.51972	T	T	T
ENSMUSG00000019122	Ccl9	20308	-0.377075	0.000550854	0.36744	-1.34587	T	T	T
ENSMUSG00000018927	Ccl6	20305	-0.434578	6.11636e-05	0.275389	-1.60835	T	T	T
ENSMUSG00000000982	Ccl3	20302	-0.0791075	0.143364	0.999649	-1.60937	T	T	T
ENSMUSG00000018930	Ccl4	20303	-0.114034	0.0365193	0.999649	-2.54156	T	T	T
ENSMUSG00000020865	Abcc3	76408	-0.409084	0.000589824	0.379943	-0.98069	T	T	T
ENSMUSG00000037944	Ccr7	12775	0.0259957	0.568986	0.999649	0.715227	T	T	T
ENSMUSG00000034652	Cd300a	217303	-0.320395	0.00282814	0.672168	-1.21242	T	T	T
ENSMUSG00000034641	Cd300ld	217305	-0.00668531	0.899092	0.999649	-2.58792	T	T	T
ENSMUSG00000057948	Unc13d	70450	0.0574175	0.60907	0.999649	0.192092	T	T	T
ENSMUSG00000025877	Hk3	212032	-0.222258	0.0433654	0.999649	-0.753596	T	T	T
ENSMUSG00000049625	Tifab	212937	-0.490088	4.08424e-05	0.275389	-1.15122	T	T	T
ENSMUSG00000021281	Tnfaip2	21928	-0.155357	0.103312	0.999649	-2.42445	T	T	T
ENSMUSG00000052160	Pld4	104759	-0.395007	0.000963208	0.462597	-0.911619	T	T	T
ENSMUSG00000071715	Ncf4	17972	-0.284556	0.00314734	0.708544	-1.49457	T	T	T
ENSMUSG00000058099	Nfam1	74039	-0.389097	0.00124856	0.512976	-0.810705	T	T	T
ENSMUSG00000063234	Gpr84	80910	-0.230638	0.0133282	0.999649	-1.31296	T	T	T
ENSMUSG00000022817	Itgb5	16419	-0.228583	0.0562298	0.999649	-0.522497	T	T	T
ENSMUSG00000022650	Retnlb	57263	-0.00214654	0.909611	0.999649	-0.345784	T	T	T
ENSMUSG00000061100	Retnla	57262					T	T	T
ENSMUSG00000022651	Retnlg	245195					T	T	T
ENSMUSG00000024334	H2-Oa	15001	-0.0672144	0.277007	0.999649	-0.97079	T	T	T
ENSMUSG00000037548	H2-DMb2	15000	-0.0206825	0.794954	0.999649	-0.191675	T	T	T
ENSMUSG00000079547	H2-DMb1	14999	-0.1913	0.030306	0.999649	-1.2302	T	T	T
ENSMUSG00000036322	H2-Ea-ps	100504404					T	T	T
ENSMUSG00000024401	Tnf	21926	-0.0871901	0.0494382	0.999649	-3.46162	T	T	T
ENSMUSG00000023992	Trem2	83433	-0.299478	0.0130085	0.999649	-1.23243	T	T	T
ENSMUSG00000051439	Cd14	12475	-0.355259	0.00042746	0.342158	-1.65913	T	T	T
ENSMUSG00000024610	Cd74	16149	-0.272225	0.00151696	0.531489	-2.01678	T	T	T
ENSMUSG00000024965	Fermt3	108101	-0.271926	0.0211276	0.999649	-0.690071	T	T	T
ENSMUSG00000024669	Cd5	12507	-0.0369305	0.425202	0.999649	-0.94447	T	T	T
ENSMUSG00000024737	Slc15a3	65221	-0.129792	0.272415	0.999649	-0.31567	T	T	T
ENSMUSG00000050370	Ch25h	12642	-0.0417915	0.529581	0.999649	-1.80022	T	T	T
ENSMUSG00000025216	Lbx1	16814					T	T	T

## Sheet: Sorted_Endothelia
gene	gene_name	entrez_id	bcas_gw2580_vs_bca.l2fc	bcas_gw2580_vs_bca.pval	bcas_gw2580_vs_bca.padj	bcas_gw2580_vs_bca.raw_l2fc	mouse_endothelial_10_times	mouse_endothelial_5_times	mouse_endothelial_top100
ENSMUSG00000025902	Sox17	20671	0.113326	0.342388	0.999649	0.20182	T	T	T
ENSMUSG00000026193	Fn1	14268	-0.224035	0.0559456	0.999649	-0.36227	T	T	T
ENSMUSG00000043230	Fam124b	241128	-0.0247841	0.722812	0.999649	-0.302067	T	T	T
ENSMUSG00000038496	Slc19a3	80721	0.250782	0.0327833	0.999649	0.403355	T	T	T
ENSMUSG00000066842	Hmcn1	545370	-0.0640791	0.588155	0.999649	-0.109537	T	T	T
ENSMUSG00000039349	C130074G19Rik	226777	-0.0777556	0.478744	0.999649	-0.109679	T	T	T
ENSMUSG00000026980	Ly75	17076	0.00215311	0.985758	0.999649	0.00896026	T	T	T
ENSMUSG00000035000	Dpp4	13482	-0.0145274	0.904144	0.999649	-0.0290532	T	T	T
ENSMUSG00000034738	Nostrin	329416	-0.0933958	0.438861	0.999649	-0.194368	T	T	T
ENSMUSG00000027009	Itga4	16401	-0.398603	0.00029716	0.342158	-0.567968	T	T	T
ENSMUSG00000044338	Aplnr	23796	-0.0562878	0.322711	0.999649	-0.998056	T	T	T
ENSMUSG00000027314	Dll4	54485	-0.2006	0.0920668	0.999649	-0.484078	T	T	T
ENSMUSG00000098754	Prn	111368	0.00697008	0.798528	0.999649	0.592015	T	T	T
ENSMUSG00000027338	Prnd	26434	-0.0116446	0.550144	0.999649	-3.12319	T	T	T
ENSMUSG00000027435	Cd93	17064	-0.181861	0.0878161	0.999649	-0.693264	T	T	T
ENSMUSG00000031170	Slc38a5	209837	0.043342	0.708264	0.999649	0.129926	T	T	T
ENSMUSG00000031239	Itm2a	16431	-0.0626657	0.410866	0.999649	-0.0678399	T	T	T
ENSMUSG00000039304	Tnfsf10	22035	-0.065881	0.584209	0.999649	-0.119806	T	T	T
ENSMUSG00000027684	Mecom	14013	-0.0583439	0.619376	0.999649	-0.0987627	T	T	T
ENSMUSG00000027800	Tm4sf1	17112	-0.00241436	0.982713	0.999649	-0.00718912	T	T	T
ENSMUSG00000046280	She	214547	0.0527385	0.655694	0.999649	0.0871371	T	T	T
ENSMUSG00000032902	Slc16a1	20501	-0.0934492	0.392856	0.999649	-0.131357	T	T	T
ENSMUSG00000027896	Slc16a4	229699	-0.0822483	0.482976	0.999649	-0.199132	T	T	T
ENSMUSG00000054690	Emcn	59308	-0.0207159	0.85946	0.999649	-0.0397247	T	T	T
ENSMUSG00000074207	Adh1	11522	-0.0651701	0.375121	0.999649	-0.625553	T	T	T
ENSMUSG00000006386	Tek	21687	0.122733	0.25951	0.999649	0.172512	T	T	T
ENSMUSG00000033191	Tie1	21846	0.00388322	0.969854	0.999649	-0.00304308	T	T	T
ENSMUSG00000040584	Abcb1a	18671	-0.00762881	0.936289	0.999649	-0.00873759	T	T	T
ENSMUSG00000028970	Abcb1b	18669	-0.229798	0.042616	0.999649	-0.337681	T	T	T
ENSMUSG00000028978	Nos3	18127	-0.00414777	0.963934	0.999649	-0.0121966	T	T	T
ENSMUSG00000048373	Fgfbp1	14181	-0.00768428	0.919926	0.999649	-0.0589695	T	T	T
ENSMUSG00000062960	Kdr	16542	-0.0991214	0.409469	0.999649	-0.184392	T	T	T
ENSMUSG00000036256	Igfbp7	29817	-0.259506	0.0270248	0.999649	-0.677693	T	T	T
ENSMUSG00000018604	Tbx3	21386	0.0360724	0.748824	0.999649	0.0509944	T	T	T
ENSMUSG00000029648	Flt1	14254	0.0227264	0.800015	0.999649	0.0265665	T	T	T
ENSMUSG00000042607	Asb4	65255	-0.0350387	0.698939	0.999649	-0.236341	T	T	T
ENSMUSG00000064262	Gimap8	243374	-0.146791	0.219393	0.999649	-0.345363	T	T	T
ENSMUSG00000054641	Mmrn1	70945	-0.0228413	0.635545	0.999649	-0.552906	T	T	T
ENSMUSG00000033788	Dysf	26903	-0.0271158	0.820123	0.999649	-0.0488918	T	T	T
ENSMUSG00000084927	Gm5724	435927	-0.0266616	0.43734	0.999649	-1.29601	T	T	T
ENSMUSG00000030237	Slco1a4	28250	-0.0855423	0.433094	0.999649	-0.11861	T	T	T
ENSMUSG00000041698	Slco1a1	28248					T	T	T
ENSMUSG00000079263	Gm6614	625716	-0.00600514	0.791275	0.999649	-0.680273	T	T	T
ENSMUSG00000079262	Slco1a6	28254	-0.00214654	0.909611	0.999649	#NAME?	T	T	T
ENSMUSG00000063975	Slco1a5	108096	-0.0201418	0.562242	0.999649	-3.97295	T	T	T
ENSMUSG00000030413	Pglyrp1	21946	-0.0955243	0.41727	0.999649	-0.253112	T	T	T
ENSMUSG00000001247	Lsr	54135	0.0316449	0.78374	0.999649	0.0433635	T	T	T
ENSMUSG00000025324	Atp10a	11982	-0.0328855	0.705838	0.999649	-0.0371822	T	T	T
ENSMUSG00000009545	Kcnq1	16535	0.0386705	0.614554	0.999649	-0.903821	T	T	T
ENSMUSG00000045362	Tnfrsf26	244237	0.00454251	0.915893	0.999649	-1.42424	T	T	T
ENSMUSG00000010751	Tnfrsf22	79202	-0.0344484	0.771424	0.999649	-0.0840018	T	T	T
ENSMUSG00000037613	Tnfrsf23	79201	-0.0588851	0.592172	0.999649	-0.211019	T	T	T
ENSMUSG00000046916	Myct1	68632	-0.0349548	0.732918	0.999649	-0.146062	T	T	T
ENSMUSG00000020310	Madcam1	17123	8.17143e-05	0.996552	0.999649	0.0280679	T	T	T
ENSMUSG00000044921	Rassf9	237504	0.103332	0.391286	0.999649	0.212951	T	T	T
ENSMUSG00000034911	Ushbp1	234395	-0.0953627	0.424797	0.999649	-0.172623	T	T	T
ENSMUSG00000031871	Cdh5	12562	-0.0748762	0.489858	0.999649	-0.108059	T	T	T
ENSMUSG00000055730	Ces2a	102022					T	T	T
ENSMUSG00000050097	Ces2b	234669	8.17143e-05	0.996552	0.999649	-0.140844	T	T	T
ENSMUSG00000061825	Ces2c	234671					T	T	T
ENSMUSG00000031886	Ces2e	234673					T	T	T
ENSMUSG00000062826	Ces2f	71903	0.00230997	0.902762	0.999649	0.811067	T	T	T
ENSMUSG00000031877	Ces2g	72361	0.00368149	0.952112	0.999649	0.0583042	T	T	T
ENSMUSG00000021904	Sema3g	218877	0.169969	0.158853	0.999649	0.338975	T	T	T
ENSMUSG00000041445	Mmrn2	105450	-0.0870586	0.468138	0.999649	-0.164715	T	T	T
ENSMUSG00000022220	Adcy4	104110	0.110455	0.305285	0.999649	0.142056	T	T	T
ENSMUSG00000063060	Sox7	20680	-0.020455	0.865333	0.999649	-0.056082	T	T	T
ENSMUSG00000022074	Tnfrsf10b	21933	-0.0441463	0.708533	0.999649	-0.109895	T	T	T
ENSMUSG00000032125	Robo4	74144	-0.0909685	0.426379	0.999649	-0.143329	T	T	T
ENSMUSG00000001946	Esam	69524	-0.104974	0.238214	0.999649	-0.129136	T	T	T
ENSMUSG00000020357	Flt4	14257	-0.154667	0.199716	0.999649	-0.324853	T	T	T
ENSMUSG00000064057	Scgb3a1	68662	0.018187	0.597187	0.999649	0.933472	T	T	T
ENSMUSG00000047821	Trim16	94092	-0.0338671	0.775619	0.999649	-0.0700012	T	T	T
ENSMUSG00000038188	Scarf1	380713	-0.00807075	0.946617	0.999649	-0.0252966	T	T	T
ENSMUSG00000020826	Nos2	18126	0.0162356	0.864236	0.999649	-0.865712	T	T	T
ENSMUSG00000054404	Slfn5	327978	-0.135001	0.249661	0.999649	-0.219133	T	T	T
ENSMUSG00000000805	Car4	12351	-0.190302	0.0701169	0.999649	-0.251307	T	T	T
ENSMUSG00000020928	Higd1b	75689	-0.111557	0.348433	0.999649	-0.266902	T	T	T
ENSMUSG00000001029	Icam2	15896	-0.0823179	0.495041	0.999649	-0.168559	T	T	T
ENSMUSG00000042988	Notum	77583	0.19814	0.100529	0.999649	0.399977	T	T	T
ENSMUSG00000042842	Serpinb6b	20708	0.0230993	0.84086	0.999649	0.0778757	T	T	T
ENSMUSG00000047889	Serpinb6d	238568					T	T	T
ENSMUSG00000069248	Serpinb6e	435350	-0.0043748	0.817019	0.999649	#NAME?	T	T	T
ENSMUSG00000052180	Serpinb6c	97848	-0.0545029	0.476535	0.999649	-0.478755	T	T	T
ENSMUSG00000060147	Serpinb6a	20719	-0.0448556	0.606994	0.999649	-0.052172	T	T	T
ENSMUSG00000021638	Ocln	18260	0.0187545	0.848476	0.999649	0.0218484	T	T	T
ENSMUSG00000042284	Itga1	109700	-0.113358	0.248164	0.999649	-0.141824	T	T	T
ENSMUSG00000022297	Fzd6	14368	-0.12367	0.258631	0.999649	-0.174914	T	T	T
ENSMUSG00000051669	AU021092	239691	0.081436	0.499093	0.999649	0.152907	T	T	T
ENSMUSG00000009097	Tbx1	21380	0.186464	0.119003	0.999649	0.434256	T	T	T
ENSMUSG00000041378	Cldn5	12741	-0.0374828	0.730865	0.999649	-0.0551524	T	T	T
ENSMUSG00000041134	Cyyr1	224405	0.00362948	0.973946	0.999649	0.00150597	T	T	T
ENSMUSG00000040732	Erg	13876	-0.150143	0.19555	0.999649	-0.241243	T	T	T
ENSMUSG00000000159	Igsf5	72058	0.120728	0.248781	0.999649	0.471018	T	T	T
ENSMUSG00000023903	Mmp25	240047	-0.111891	0.260002	0.999649	-0.552784	T	T	T
ENSMUSG00000015467	Egfl8	81701	-0.277496	0.013082	0.999649	-0.906758	T	T	T
ENSMUSG00000038781	Stap2	106766	0.0659026	0.58472	0.999649	0.109908	T	T	T
ENSMUSG00000024440	Pcdh12	53601	-0.0612914	0.276897	0.999649	-1.11195	T	T	T
ENSMUSG00000063796	Slc22a8	19879	0.0733004	0.516877	0.999649	0.107357	T	T	T
